# Supplementary material for: A Customizable Low-Cost System for Massively Parallel Zebrafish Behavioral Phenotyping
Source: Front Behav Neurosci. 2021 Jan 18;14:606900. doi: 10.3389/fnbeh.2020.606900 (PMC7847893; doi:10.3389/fnbeh.2020.606900)
Supplement: Supplementary file 3 [file Data_Sheet_2.ZIP]

Archive with 61 entries (48 files):
- FabricationFiles/
- FabricationFiles/.DS_Store
- __MACOSX/
- __MACOSX/FabricationFiles/
- __MACOSX/FabricationFiles/._.DS_Store
- FabricationFiles/Box Enclosure/
- FabricationFiles/Box Enclosure/Camera Mount Single Slot.dxf
- __MACOSX/FabricationFiles/Box Enclosure/
- __MACOSX/FabricationFiles/Box Enclosure/._Camera Mount Single Slot.dxf
- FabricationFiles/Box Enclosure/Camera Mount.dxf
- __MACOSX/FabricationFiles/Box Enclosure/._Camera Mount.dxf
- FabricationFiles/Box Enclosure/Enclosure Top Bottom Single Slot.dxf
- __MACOSX/FabricationFiles/Box Enclosure/._Enclosure Top Bottom Single Slot.dxf
- FabricationFiles/Box Enclosure/Enclosure Top Bottom.dxf
- __MACOSX/FabricationFiles/Box Enclosure/._Enclosure Top Bottom.dxf
- FabricationFiles/Box Enclosure/Enclosure Walls.dxf
- __MACOSX/FabricationFiles/Box Enclosure/._Enclosure Walls.dxf
- FabricationFiles/Box Enclosure/Fish Chamber Shelf.dxf
- __MACOSX/FabricationFiles/Box Enclosure/._Fish Chamber Shelf.dxf
- FabricationFiles/Box Enclosure/Icon
- __MACOSX/FabricationFiles/Box Enclosure/._Icon
- __MACOSX/FabricationFiles/._Box Enclosure
- FabricationFiles/Electronics/
- FabricationFiles/Electronics/Electronics Enclosure Top Bottom.dxf
- __MACOSX/FabricationFiles/Electronics/
- __MACOSX/FabricationFiles/Electronics/._Electronics Enclosure Top Bottom.dxf
- FabricationFiles/Electronics/Icon
- __MACOSX/FabricationFiles/Electronics/._Icon
- FabricationFiles/Electronics/Simple Board Side.stl
- __MACOSX/FabricationFiles/Electronics/._Simple Board Side.stl
- __MACOSX/FabricationFiles/._Electronics
- FabricationFiles/Fish Chamber/
- FabricationFiles/Fish Chamber/Fish Chamber Floor.dxf
- __MACOSX/FabricationFiles/Fish Chamber/
- __MACOSX/FabricationFiles/Fish Chamber/._Fish Chamber Floor.dxf
- FabricationFiles/Fish Chamber/Fish Chamber Frame.stl
- __MACOSX/FabricationFiles/Fish Chamber/._Fish Chamber Frame.stl
- FabricationFiles/Fish Chamber/Icon
- __MACOSX/FabricationFiles/Fish Chamber/._Icon
- __MACOSX/FabricationFiles/._Fish Chamber
- FabricationFiles/Icon
- __MACOSX/FabricationFiles/._Icon
- FabricationFiles/PCB/
- FabricationFiles/PCB/.DS_Store
- __MACOSX/FabricationFiles/PCB/
- __MACOSX/FabricationFiles/PCB/._.DS_Store
- FabricationFiles/PCB/DesignFiles.zip
- FabricationFiles/PCB/Icon
- __MACOSX/FabricationFiles/PCB/._Icon
- FabricationFiles/PCB/schematic.pdf
- __MACOSX/FabricationFiles/PCB/._schematic.pdf
- FabricationFiles/PCB/SleepBox_gerbers.zip
- __MACOSX/FabricationFiles/._PCB
- FabricationFiles/White Light/
- FabricationFiles/White Light/Icon
- __MACOSX/FabricationFiles/White Light/
- __MACOSX/FabricationFiles/White Light/._Icon
- FabricationFiles/White Light/Light Shelf.dxf
- __MACOSX/FabricationFiles/White Light/._Light Shelf.dxf
- __MACOSX/FabricationFiles/._White Light
- __MACOSX/._FabricationFiles
