# Supplementary material for: A Customizable Low-Cost System for Massively Parallel Zebrafish Behavioral Phenotyping
Source: Front Behav Neurosci. 2021 Jan 18;14:606900. doi: 10.3389/fnbeh.2020.606900 (PMC7847893; doi:10.3389/fnbeh.2020.606900)
Supplement: Supplementary file 4 [file Data_Sheet_3.zip]

Archive with 96 entries (81 files):
- Software/
- Software/eventsfile
- __MACOSX/
- __MACOSX/Software/
- __MACOSX/Software/._eventsfile
- Software/.DS_Store
- __MACOSX/Software/._.DS_Store
- Software/teensy36_dma_fish_box/
- Software/teensy36_dma_fish_box/Icon
- __MACOSX/Software/teensy36_dma_fish_box/
- __MACOSX/Software/teensy36_dma_fish_box/._Icon
- Software/teensy36_dma_fish_box/teensy36_dma_fish_box.ino
- Software/teensy36_dma_fish_box/pdb.h
- __MACOSX/Software/._teensy36_dma_fish_box
- Software/Icon
- __MACOSX/Software/._Icon
- Software/Python/
- Software/Python/splitgenotypes.py
- Software/Python/OMR/
- Software/Python/OMR/.DS_Store
- __MACOSX/Software/Python/
- __MACOSX/Software/Python/OMR/
- __MACOSX/Software/Python/OMR/._.DS_Store
- Software/Python/OMR/Icon
- __MACOSX/Software/Python/OMR/._Icon
- Software/Python/OMR/vdark20_vlight250_Rev.avi.zip
- Software/Python/OMR/png.py
- __MACOSX/Software/Python/OMR/._png.py
- Software/Python/OMR/vdark20_vlight250_For.avi.zip
- Software/Python/OMR/makeOMRgrating.py
- __MACOSX/Software/Python/._OMR
- Software/Python/examplefiles/
- Software/Python/examplefiles/Icon
- __MACOSX/Software/Python/examplefiles/
- __MACOSX/Software/Python/examplefiles/._Icon
- Software/Python/examplefiles/sectionsfile
- Software/Python/examplefiles/gene_matrix
- Software/Python/examplefiles/BehavioralMetrics.xlsx
- __MACOSX/Software/Python/examplefiles/._BehavioralMetrics.xlsx
- Software/Python/examplefiles/genotyping
- Software/Python/examplefiles/submission_script_gene_het_vs_gene_hom.slurm
- Software/Python/examplefiles/gene_het_vs_gene_hom_scripted_inputgenotypeids
- Software/Python/examplefiles/duplicatedgene_matrix
- __MACOSX/Software/Python/._examplefiles
- Software/Python/behavior_environment.yml
- Software/Python/.DS_Store
- __MACOSX/Software/Python/._.DS_Store
- Software/Python/ProcessMotion/
- Software/Python/ProcessMotion/processmotiondata.py
- Software/Python/ProcessMotion/fileloading.py
- Software/Python/ProcessMotion/Icon
- __MACOSX/Software/Python/ProcessMotion/
- __MACOSX/Software/Python/ProcessMotion/._Icon
- Software/Python/ProcessMotion/EventSection.py
- Software/Python/ProcessMotion/graphsstatsandfilter.py
- __MACOSX/Software/Python/ProcessMotion/._graphsstatsandfilter.py
- Software/Python/ProcessMotion/ProcessedData.py
- Software/Python/ProcessMotion/setupgraphsandsavedata.py
- Software/Python/ProcessMotion/Fish.py
- __MACOSX/Software/Python/._ProcessMotion
- Software/Python/Icon
- __MACOSX/Software/Python/._Icon
- Software/Python/makeslurmfiles.py
- Software/Python/PlotParameters
- Software/Python/highspeedmovieanalysis.py
- Software/Python/queuecheck_behavior.py
- Software/Python/sort_pvalues.py
- __MACOSX/Software/Python/._sort_pvalues.py
- Software/Python/track.slurm
- __MACOSX/Software/._Python
- Software/eventsfile_commented
- Software/FlyCapture2_gs3-u3-2.20.3-00.ez2
- Software/LabVIEW/
- Software/LabVIEW/Map to Well (ROI) Simple hs.vi
- __MACOSX/Software/LabVIEW/
- __MACOSX/Software/LabVIEW/._Map to Well (ROI) Simple hs.vi
- Software/LabVIEW/Summarize Motion hs.vi
- __MACOSX/Software/LabVIEW/._Summarize Motion hs.vi
- Software/LabVIEW/Icon
- __MACOSX/Software/LabVIEW/._Icon
- Software/LabVIEW/Data Acquisition.vi
- __MACOSX/Software/LabVIEW/._Data Acquisition.vi
- Software/LabVIEW/Detect Motion hs.vi
- __MACOSX/Software/LabVIEW/._Detect Motion hs.vi
- Software/LabVIEW/Generate ROIs.vi
- __MACOSX/Software/LabVIEW/._Generate ROIs.vi
- Software/LabVIEW/VLCPlayer.vi
- __MACOSX/Software/LabVIEW/._VLCPlayer.vi
- Software/LabVIEW/ROI Reference hs.vi
- __MACOSX/Software/LabVIEW/._ROI Reference hs.vi
- Software/LabVIEW/Stream from HS PGcamera.vi
- __MACOSX/Software/LabVIEW/._Stream from HS PGcamera.vi
- Software/LabVIEW/Scheduler hs.vi
- __MACOSX/Software/LabVIEW/._Scheduler hs.vi
- __MACOSX/Software/._LabVIEW
- __MACOSX/._Software
