# Supplementary material for: A Customizable Low-Cost System for Massively Parallel Zebrafish Behavioral Phenotyping
Source: Front Behav Neurosci. 2021 Jan 18;14:606900. doi: 10.3389/fnbeh.2020.606900 (PMC7847893; doi:10.3389/fnbeh.2020.606900)
Supplement: Supplementary file 4 [file Data_Sheet_3.zip › Software/Python/examplefiles/gene_matrix]

	1	2	3	4	5	6	7	8	9	10	11	12
A	bubble	hom	het	hom	het	hom	het	hom	het	hom	het	hom
B	het	hom	het	hom	het	hom	het	hom	het	hom	het	hom
C	het	hom	het	hom	het	hom	het	hom	het	hom	het	hom
D	het	hom	het	hom	het	hom	het	hom	het	hom	het	hom
E	het	hom	het	hom	het	hom	het	hom	het	hom	dead	dead
F	het	hom	het	hom	het	hom	het	hom	het	hom	het	hom
G	het	hom	dead	hom	het	hom	het	hom	het	hom	het	hom
H	het	hom	het	hom	het	hom	het	hom	het	hom	het	hom
