# Supplementary material for: A Customizable Low-Cost System for Massively Parallel Zebrafish Behavioral Phenotyping
Source: Front Behav Neurosci. 2021 Jan 18;14:606900. doi: 10.3389/fnbeh.2020.606900 (PMC7847893; doi:10.3389/fnbeh.2020.606900)
Supplement: Supplementary file 4 [file Data_Sheet_3.zip › Software/Python/examplefiles/BehavioralMetrics.xlsx]

## Sheet: Graph Names
Graphs	Notes:
ribgraph_mean_time_combo_active_1over3600.png	total amount of distance change per second (summed over all frames in the second), binned in hour intervals
ribgraph_mean_time_combo_active_1over60.png	total amount of distance change per second (summed over all frames in the second), binned in minute intervals
ribgraph_mean_time_combo_active_60over3600.png	total amount of distance change per minute (summed over all frames in the minute), binned in hour intervals
ribgraph_mean_time_combo_active_60over600.png	total amount of distance change per minute (summed over all frames in the minute), binned in 10 minute intervals
ribgraph_mean_time_combo_boutaveangvelocity_3600.png	average bout angular velocity, binned in hour intervals
ribgraph_mean_time_combo_boutaveangvelocity_600.png
ribgraph_mean_time_combo_boutaveangvelocity_60.png
ribgraph_mean_time_combo_boutcenterfraction_3600.png	average fraction of bout time in well center, binned in hour intervals
ribgraph_mean_time_combo_boutcenterfraction_600.png
ribgraph_mean_time_combo_boutcenterfraction_60.png
ribgraph_mean_time_combo_boutcumulativemovement_3600.png	average sum of distances between pixels during every frame of a bout, binned in hour intervals
ribgraph_mean_time_combo_boutcumulativemovement_600.png
ribgraph_mean_time_combo_boutcumulativemovement_60.png
ribgraph_mean_time_combo_boutdisplacement_3600.png	average distance traveled during a bout in pixels, binned in hour intervals
ribgraph_mean_time_combo_boutdisplacement_600.png
ribgraph_mean_time_combo_boutdisplacement_60.png
ribgraph_mean_time_combo_boutpeakangvelocity_3600.png	average bout maximum angular velocity, binned in hour intervals
ribgraph_mean_time_combo_boutpeakangvelocity_600.png
ribgraph_mean_time_combo_boutpeakangvelocity_60.png
ribgraph_mean_time_combo_boutrevolutions_3600.png	average bout revolutions in radians, binned in hour intervals
ribgraph_mean_time_combo_boutrevolutions_600.png
ribgraph_mean_time_combo_boutrevolutions_60.png
ribgraph_mean_time_combo_boutrhofraction_3600.png	average rho during bout divided by maximum possible rho, binned in hour intervals
ribgraph_mean_time_combo_boutrhofraction_600.png
ribgraph_mean_time_combo_boutrhofraction_60.png
ribgraph_mean_time_combo_boutseizurecount_3600.png	number of seizure-like events (based on distance measure, not dpix), binned in hour intervals
ribgraph_mean_time_combo_boutseizurecount_600.png
ribgraph_mean_time_combo_boutseizurecount_60.png
ribgraph_mean_time_combo_boutspeed_3600.png	average distance traveled during a bout divided by the time (based on distance measure, not dpix) it took to do bout, binned in hour intervals
ribgraph_mean_time_combo_boutspeed_600.png
ribgraph_mean_time_combo_boutspeed_60.png
ribgraph_mean_time_combo_boutsumabsheadingangle_3600.png	average absolute value of the sum of heading angles calculated during a bout in degrees, binned in hour intervals
ribgraph_mean_time_combo_boutsumabsheadingangle_600.png
ribgraph_mean_time_combo_boutsumabsheadingangle_60.png
ribgraph_mean_time_combo_boutsumheadingangle_3600.png	average sum of heading angles calculated during a bout in degrees, binned in hour intervals
ribgraph_mean_time_combo_boutsumheadingangle_600.png
ribgraph_mean_time_combo_boutsumheadingangle_60.png
ribgraph_mean_time_combo_bouttime_3600.png	average time of a bout, calculated based on the distance moved of the fish centroid, binned in hour intervals
ribgraph_mean_time_combo_bouttime_600.png
ribgraph_mean_time_combo_bouttime_60.png
ribgraph_mean_time_combo_boutvelocity_3600.png	average displacement of a bout divided by the time (based on distance measure, not dpix), binned in hour intervals
ribgraph_mean_time_combo_boutvelocity_600.png
ribgraph_mean_time_combo_boutvelocity_60.png
ribgraph_mean_time_combo_dpix_active_1over3600.png	total amount of dpix changed per second (summed over all frames in the second), binned in hour intervals
ribgraph_mean_time_combo_dpix_active_1over60.png	total amount of dpix changed per second (summed over all frames in the second), binned in minute intervals
ribgraph_mean_time_combo_dpix_active_60over3600.png	total amount of dpix changed per minute (summed over all frames in the minute), binned in hour intervals
ribgraph_mean_time_combo_dpix_active_60over600.png	total amount of dpix changed per minute (summed over all frames in the minute), binned in 10 minute intervals
ribgraph_mean_time_combo_dpix_boutcumulativemovement_600.png	average sum of the change in pixels during every frame of a bout, binned in hour intervals
ribgraph_mean_time_combo_dpix_boutcumulativemovement_60.png
ribgraph_mean_time_combo_dpix_boutseizurecount_3600.png
ribgraph_mean_time_combo_dpix_boutseizurecount_600.png	number of seizure-like events based on dpix, binned in hour intervals
ribgraph_mean_time_combo_dpix_boutseizurecount_60.png
ribgraph_mean_time_combo_dpix_boutspeed_3600.png
ribgraph_mean_time_combo_dpix_boutspeed_600.png	average distance traveled during a bout divided by the time (based on dpix) it took to do bout, binned in hour intervals
ribgraph_mean_time_combo_dpix_boutspeed_60.png
ribgraph_mean_time_combo_dpix_bouttime_3600.png
ribgraph_mean_time_combo_dpix_bouttime_600.png	average time of a bout, calculated based on changes in pixel data in each frame for the fish, binned in hour intervals
ribgraph_mean_time_combo_dpix_bouttime_60.png
ribgraph_mean_time_combo_dpix_fracboutoverinterbout_3600.png
ribgraph_mean_time_combo_dpix_fracboutoverinterbout_600.png	average fraction bout time over interbout time, calculated based on changes in pixel data in each frame for the fish, binned in hour intervals
ribgraph_mean_time_combo_dpix_fracboutoverinterbout_60.png
ribgraph_mean_time_combo_dpix_interbouttime_3600.png
ribgraph_mean_time_combo_dpix_interbouttime_600.png	average time between bouts (based on dpix), binned in hour intervals
ribgraph_mean_time_combo_dpix_interbouttime_60.png
ribgraph_mean_time_combo_dpix_numberofboutsSLEEP_3600.png
ribgraph_mean_time_combo_dpix_numberofboutsSLEEP_600.png	number of sleep bouts based on pixel change (sleep bout is considered a period of a lack of movement of >1min), binned in hour intervals
ribgraph_mean_time_combo_dpix_numberofboutsSLEEP_60.png
ribgraph_mean_time_combo_dpix_numberofbouts_3600.png
ribgraph_mean_time_combo_dpix_numberofbouts_600.png	number of bouts based on pixel change, binned in hour intervals
ribgraph_mean_time_combo_dpix_numberofbouts_60.png
ribgraph_mean_time_combo_dpix_wakingactive_1over3600.png
ribgraph_mean_time_combo_fracboutoverinterbout_3600.png	dpix change per second when fish are not "asleep" (summed over all frames in the second), binned in hour intervals
ribgraph_mean_time_combo_fracboutoverinterbout_600.png	average fraction bout time over interbout time, based on distance measurement, binned in hour intervals
ribgraph_mean_time_combo_fracboutoverinterbout_60.png
ribgraph_mean_time_combo_fracconsistentinitdirectionheadingangle_3600.png
ribgraph_mean_time_combo_fracconsistentinitdirectionheadingangle_600.png	average fraction consistent initial turn direction (based on distance measurement), binned in hour intervals
ribgraph_mean_time_combo_fracconsistentinitdirectionheadingangle_60.png
ribgraph_mean_time_combo_interboutcenterfraction_3600.png
ribgraph_mean_time_combo_interboutcenterfraction_600.png	average fraction of interbout time in well center (based on distance measurement), binned in hour intervals
ribgraph_mean_time_combo_interboutcenterfraction_60.png
ribgraph_mean_time_combo_interboutrhofraction_3600.png
ribgraph_mean_time_combo_interboutrhofraction_600.png	average interbout rho divided by the maximum rho ( based on distance measurement), binned in hour intervals
ribgraph_mean_time_combo_interboutrhofraction_60.png
ribgraph_mean_time_combo_interbouttime_3600.png
ribgraph_mean_time_combo_interbouttime_600.png	average time between bouts (based on distance measurement), binned in hour intervals
ribgraph_mean_time_combo_interbouttime_60.png
ribgraph_mean_time_combo_numberofboutsSLEEP_3600.png
ribgraph_mean_time_combo_numberofboutsSLEEP_600.png	number of sleep bouts based on distance measurement (sleep bout is considered a period of a lack of movement of >1min), binned in hour intervals
ribgraph_mean_time_combo_numberofboutsSLEEP_60.png
ribgraph_mean_time_combo_numberofbouts_3600.png
ribgraph_mean_time_combo_numberofbouts_600.png	number of bouts based on distance measurement, binned in hour intervals
ribgraph_mean_time_combo_numberofbouts_60.png
ribgraph_mean_time_combo_wakingactive_1over3600.png
ribgraph_mean_time_day0night_active_1over3600.png	distance per second when fish are not "asleep" (summed over all frames in the second), binned in hour intervals
ribgraph_mean_time_day0night_active_1over60.png
ribgraph_mean_time_day0night_active_60over3600.png
ribgraph_mean_time_day0night_active_60over600.png
ribgraph_mean_time_day0night_boutaveangvelocity_3600.png
ribgraph_mean_time_day0night_boutaveangvelocity_600.png
ribgraph_mean_time_day0night_boutaveangvelocity_60.png
ribgraph_mean_time_day0night_boutcenterfraction_3600.png
ribgraph_mean_time_day0night_boutcenterfraction_600.png
ribgraph_mean_time_day0night_boutcenterfraction_60.png
ribgraph_mean_time_day0night_boutcumulativemovement_3600.png
ribgraph_mean_time_day0night_boutcumulativemovement_600.png
ribgraph_mean_time_day0night_boutcumulativemovement_60.png
ribgraph_mean_time_day0night_boutdisplacement_3600.png
ribgraph_mean_time_day0night_boutdisplacement_600.png
ribgraph_mean_time_day0night_boutdisplacement_60.png
ribgraph_mean_time_day0night_boutpeakangvelocity_3600.png
ribgraph_mean_time_day0night_boutpeakangvelocity_600.png
ribgraph_mean_time_day0night_boutpeakangvelocity_60.png
ribgraph_mean_time_day0night_boutrevolutions_3600.png
ribgraph_mean_time_day0night_boutrevolutions_600.png
ribgraph_mean_time_day0night_boutrevolutions_60.png
ribgraph_mean_time_day0night_boutrhofraction_3600.png
ribgraph_mean_time_day0night_boutrhofraction_600.png
ribgraph_mean_time_day0night_boutrhofraction_60.png
ribgraph_mean_time_day0night_boutseizurecount_3600.png
ribgraph_mean_time_day0night_boutseizurecount_600.png
ribgraph_mean_time_day0night_boutseizurecount_60.png
ribgraph_mean_time_day0night_boutspeed_3600.png
ribgraph_mean_time_day0night_boutspeed_600.png
ribgraph_mean_time_day0night_boutspeed_60.png
ribgraph_mean_time_day0night_boutsumabsheadingangle_3600.png
ribgraph_mean_time_day0night_boutsumabsheadingangle_600.png
ribgraph_mean_time_day0night_boutsumabsheadingangle_60.png
ribgraph_mean_time_day0night_boutsumheadingangle_3600.png
ribgraph_mean_time_day0night_boutsumheadingangle_600.png
ribgraph_mean_time_day0night_boutsumheadingangle_60.png
ribgraph_mean_time_day0night_bouttime_3600.png
ribgraph_mean_time_day0night_bouttime_600.png
ribgraph_mean_time_day0night_bouttime_60.png
ribgraph_mean_time_day0night_boutvelocity_3600.png
ribgraph_mean_time_day0night_boutvelocity_600.png
ribgraph_mean_time_day0night_boutvelocity_60.png
ribgraph_mean_time_day0night_dpix_boutcumulativemovement_3600.png
ribgraph_mean_time_day0night_dpix_boutcumulativemovement_600.png
ribgraph_mean_time_day0night_dpix_boutcumulativemovement_60.png
ribgraph_mean_time_day0night_dpix_boutseizurecount_3600.png
ribgraph_mean_time_day0night_dpix_boutseizurecount_600.png
ribgraph_mean_time_day0night_dpix_boutseizurecount_60.png
ribgraph_mean_time_day0night_dpix_boutspeed_3600.png
ribgraph_mean_time_day0night_dpix_boutspeed_600.png
ribgraph_mean_time_day0night_dpix_boutspeed_60.png
ribgraph_mean_time_day0night_dpix_bouttime_3600.png
ribgraph_mean_time_day0night_dpix_bouttime_600.png
ribgraph_mean_time_day0night_dpix_bouttime_60.png
ribgraph_mean_time_day0night_dpix_fracboutoverinterbout_3600.png
ribgraph_mean_time_day0night_dpix_fracboutoverinterbout_600.png
ribgraph_mean_time_day0night_dpix_fracboutoverinterbout_60.png
ribgraph_mean_time_day0night_dpix_interbouttime_3600.png
ribgraph_mean_time_day0night_dpix_interbouttime_600.png
ribgraph_mean_time_day0night_dpix_interbouttime_60.png
ribgraph_mean_time_day0night_dpix_numberofboutsSLEEP_3600.png
ribgraph_mean_time_day0night_dpix_numberofboutsSLEEP_600.png
ribgraph_mean_time_day0night_dpix_numberofboutsSLEEP_60.png
ribgraph_mean_time_day0night_dpix_numberofbouts_3600.png
ribgraph_mean_time_day0night_dpix_numberofbouts_600.png
ribgraph_mean_time_day0night_dpix_numberofbouts_60.png
ribgraph_mean_time_day0night_dpix_wakingactive_1over3600.png
ribgraph_mean_time_day0night_fracboutoverinterbout_3600.png
ribgraph_mean_time_day0night_fracboutoverinterbout_600.png
ribgraph_mean_time_day0night_fracboutoverinterbout_60.png
ribgraph_mean_time_day0night_fracconsistentinitdirectionheadingangle_3600.png
ribgraph_mean_time_day0night_fracconsistentinitdirectionheadingangle_600.png
ribgraph_mean_time_day0night_fracconsistentinitdirectionheadingangle_60.png
ribgraph_mean_time_day0night_interboutcenterfraction_3600.png
ribgraph_mean_time_day0night_interboutcenterfraction_600.png
ribgraph_mean_time_day0night_interboutcenterfraction_60.png
ribgraph_mean_time_day0night_interboutrhofraction_3600.png
ribgraph_mean_time_day0night_interboutrhofraction_600.png
ribgraph_mean_time_day0night_interboutrhofraction_60.png
ribgraph_mean_time_day0night_interbouttime_3600.png
ribgraph_mean_time_day0night_interbouttime_600.png
ribgraph_mean_time_day0night_interbouttime_60.png
ribgraph_mean_time_day0night_numberofboutsSLEEP_3600.png
ribgraph_mean_time_day0night_numberofboutsSLEEP_600.png
ribgraph_mean_time_day0night_numberofboutsSLEEP_60.png
ribgraph_mean_time_day0night_numberofbouts_3600.png
ribgraph_mean_time_day0night_numberofbouts_600.png
ribgraph_mean_time_day0night_numberofbouts_60.png
ribgraph_mean_time_day0night_wakingactive_1over3600.png
ribgraph_mean_time_day0nighttransition_active_1over3600.png
ribgraph_mean_time_day0nighttransition_active_1over60.png
ribgraph_mean_time_day0nighttransition_active_60over3600.png
ribgraph_mean_time_day0nighttransition_active_60over600.png
ribgraph_mean_time_day0nighttransition_boutaveangvelocity_3600.png
ribgraph_mean_time_day0nighttransition_boutaveangvelocity_600.png
ribgraph_mean_time_day0nighttransition_boutaveangvelocity_60.png
ribgraph_mean_time_day0nighttransition_boutcenterfraction_3600.png
ribgraph_mean_time_day0nighttransition_boutcenterfraction_600.png
ribgraph_mean_time_day0nighttransition_boutcenterfraction_60.png
ribgraph_mean_time_day0nighttransition_boutcumulativemovement_3600.png
ribgraph_mean_time_day0nighttransition_boutcumulativemovement_600.png
ribgraph_mean_time_day0nighttransition_boutcumulativemovement_60.png
ribgraph_mean_time_day0nighttransition_boutdisplacement_3600.png
ribgraph_mean_time_day0nighttransition_boutdisplacement_600.png
ribgraph_mean_time_day0nighttransition_boutdisplacement_60.png
ribgraph_mean_time_day0nighttransition_boutpeakangvelocity_3600.png
ribgraph_mean_time_day0nighttransition_boutpeakangvelocity_600.png
ribgraph_mean_time_day0nighttransition_boutpeakangvelocity_60.png
ribgraph_mean_time_day0nighttransition_boutrevolutions_3600.png
ribgraph_mean_time_day0nighttransition_boutrevolutions_600.png
ribgraph_mean_time_day0nighttransition_boutrevolutions_60.png
ribgraph_mean_time_day0nighttransition_boutrhofraction_3600.png
ribgraph_mean_time_day0nighttransition_boutrhofraction_600.png
ribgraph_mean_time_day0nighttransition_boutrhofraction_60.png
ribgraph_mean_time_day0nighttransition_boutseizurecount_3600.png
ribgraph_mean_time_day0nighttransition_boutseizurecount_600.png
ribgraph_mean_time_day0nighttransition_boutseizurecount_60.png
ribgraph_mean_time_day0nighttransition_boutspeed_3600.png
ribgraph_mean_time_day0nighttransition_boutspeed_600.png
ribgraph_mean_time_day0nighttransition_boutspeed_60.png
ribgraph_mean_time_day0nighttransition_boutsumabsheadingangle_3600.png
ribgraph_mean_time_day0nighttransition_boutsumabsheadingangle_600.png
ribgraph_mean_time_day0nighttransition_boutsumabsheadingangle_60.png
ribgraph_mean_time_day0nighttransition_boutsumheadingangle_3600.png
ribgraph_mean_time_day0nighttransition_boutsumheadingangle_600.png
ribgraph_mean_time_day0nighttransition_boutsumheadingangle_60.png
ribgraph_mean_time_day0nighttransition_bouttime_3600.png
ribgraph_mean_time_day0nighttransition_bouttime_600.png
ribgraph_mean_time_day0nighttransition_bouttime_60.png
ribgraph_mean_time_day0nighttransition_boutvelocity_3600.png
ribgraph_mean_time_day0nighttransition_boutvelocity_600.png
ribgraph_mean_time_day0nighttransition_boutvelocity_60.png
ribgraph_mean_time_day0nighttransition_dpix_boutcumulativemovement_3600.png
ribgraph_mean_time_day0nighttransition_dpix_boutcumulativemovement_600.png
ribgraph_mean_time_day0nighttransition_dpix_boutcumulativemovement_60.png
ribgraph_mean_time_day0nighttransition_dpix_boutseizurecount_3600.png
ribgraph_mean_time_day0nighttransition_dpix_boutseizurecount_600.png
ribgraph_mean_time_day0nighttransition_dpix_boutseizurecount_60.png
ribgraph_mean_time_day0nighttransition_dpix_boutspeed_3600.png
ribgraph_mean_time_day0nighttransition_dpix_boutspeed_600.png
ribgraph_mean_time_day0nighttransition_dpix_boutspeed_60.png
ribgraph_mean_time_day0nighttransition_dpix_bouttime_3600.png
ribgraph_mean_time_day0nighttransition_dpix_bouttime_600.png
ribgraph_mean_time_day0nighttransition_dpix_bouttime_60.png
ribgraph_mean_time_day0nighttransition_dpix_fracboutoverinterbout_3600.png
ribgraph_mean_time_day0nighttransition_dpix_fracboutoverinterbout_600.png
ribgraph_mean_time_day0nighttransition_dpix_fracboutoverinterbout_60.png
ribgraph_mean_time_day0nighttransition_dpix_interbouttime_3600.png
ribgraph_mean_time_day0nighttransition_dpix_interbouttime_600.png
ribgraph_mean_time_day0nighttransition_dpix_interbouttime_60.png
ribgraph_mean_time_day0nighttransition_dpix_numberofboutsSLEEP_3600.png
ribgraph_mean_time_day0nighttransition_dpix_numberofboutsSLEEP_600.png
ribgraph_mean_time_day0nighttransition_dpix_numberofboutsSLEEP_60.png
ribgraph_mean_time_day0nighttransition_dpix_numberofbouts_3600.png
ribgraph_mean_time_day0nighttransition_dpix_numberofbouts_600.png
ribgraph_mean_time_day0nighttransition_dpix_numberofbouts_60.png
ribgraph_mean_time_day0nighttransition_dpix_wakingactive_1over3600.png
ribgraph_mean_time_day0nighttransition_fracboutoverinterbout_3600.png
ribgraph_mean_time_day0nighttransition_fracboutoverinterbout_600.png
ribgraph_mean_time_day0nighttransition_fracboutoverinterbout_60.png
ribgraph_mean_time_day0nighttransition_fracconsistentinitdirectionheadingangle_3600.png
ribgraph_mean_time_day0nighttransition_fracconsistentinitdirectionheadingangle_600.png
ribgraph_mean_time_day0nighttransition_fracconsistentinitdirectionheadingangle_60.png
ribgraph_mean_time_day0nighttransition_interboutcenterfraction_3600.png
ribgraph_mean_time_day0nighttransition_interboutcenterfraction_600.png
ribgraph_mean_time_day0nighttransition_interboutcenterfraction_60.png
ribgraph_mean_time_day0nighttransition_interboutrhofraction_3600.png
ribgraph_mean_time_day0nighttransition_interboutrhofraction_600.png
ribgraph_mean_time_day0nighttransition_interboutrhofraction_60.png
ribgraph_mean_time_day0nighttransition_interbouttime_3600.png
ribgraph_mean_time_day0nighttransition_interbouttime_600.png
ribgraph_mean_time_day0nighttransition_interbouttime_60.png
ribgraph_mean_time_day0nighttransition_numberofboutsSLEEP_3600.png
ribgraph_mean_time_day0nighttransition_numberofboutsSLEEP_600.png
ribgraph_mean_time_day0nighttransition_numberofboutsSLEEP_60.png
ribgraph_mean_time_day0nighttransition_numberofbouts_3600.png
ribgraph_mean_time_day0nighttransition_numberofbouts_600.png
ribgraph_mean_time_day0nighttransition_numberofbouts_60.png
ribgraph_mean_time_day0nighttransition_wakingactive_1over3600.png
ribgraph_mean_time_day1evening_active_1over3600.png
ribgraph_mean_time_day1evening_active_1over60.png
ribgraph_mean_time_day1evening_active_60over3600.png
ribgraph_mean_time_day1evening_active_60over600.png
ribgraph_mean_time_day1evening_boutaveangvelocity_3600.png
ribgraph_mean_time_day1evening_boutaveangvelocity_600.png
ribgraph_mean_time_day1evening_boutaveangvelocity_60.png
ribgraph_mean_time_day1evening_boutcenterfraction_3600.png
ribgraph_mean_time_day1evening_boutcenterfraction_600.png
ribgraph_mean_time_day1evening_boutcenterfraction_60.png
ribgraph_mean_time_day1evening_boutcumulativemovement_3600.png
ribgraph_mean_time_day1evening_boutcumulativemovement_600.png
ribgraph_mean_time_day1evening_boutcumulativemovement_60.png
ribgraph_mean_time_day1evening_boutdisplacement_3600.png
ribgraph_mean_time_day1evening_boutdisplacement_600.png
ribgraph_mean_time_day1evening_boutdisplacement_60.png
ribgraph_mean_time_day1evening_boutpeakangvelocity_3600.png
ribgraph_mean_time_day1evening_boutpeakangvelocity_600.png
ribgraph_mean_time_day1evening_boutpeakangvelocity_60.png
ribgraph_mean_time_day1evening_boutrevolutions_3600.png
ribgraph_mean_time_day1evening_boutrevolutions_600.png
ribgraph_mean_time_day1evening_boutrevolutions_60.png
ribgraph_mean_time_day1evening_boutrhofraction_3600.png
ribgraph_mean_time_day1evening_boutrhofraction_600.png
ribgraph_mean_time_day1evening_boutrhofraction_60.png
ribgraph_mean_time_day1evening_boutseizurecount_3600.png
ribgraph_mean_time_day1evening_boutseizurecount_600.png
ribgraph_mean_time_day1evening_boutseizurecount_60.png
ribgraph_mean_time_day1evening_boutspeed_3600.png
ribgraph_mean_time_day1evening_boutspeed_600.png
ribgraph_mean_time_day1evening_boutspeed_60.png
ribgraph_mean_time_day1evening_boutsumabsheadingangle_3600.png
ribgraph_mean_time_day1evening_boutsumabsheadingangle_600.png
ribgraph_mean_time_day1evening_boutsumabsheadingangle_60.png
ribgraph_mean_time_day1evening_boutsumheadingangle_3600.png
ribgraph_mean_time_day1evening_boutsumheadingangle_600.png
ribgraph_mean_time_day1evening_boutsumheadingangle_60.png
ribgraph_mean_time_day1evening_bouttime_3600.png
ribgraph_mean_time_day1evening_bouttime_600.png
ribgraph_mean_time_day1evening_bouttime_60.png
ribgraph_mean_time_day1evening_boutvelocity_3600.png
ribgraph_mean_time_day1evening_boutvelocity_600.png
ribgraph_mean_time_day1evening_boutvelocity_60.png
ribgraph_mean_time_day1evening_dpix_boutcumulativemovement_3600.png
ribgraph_mean_time_day1evening_dpix_boutcumulativemovement_600.png
ribgraph_mean_time_day1evening_dpix_boutcumulativemovement_60.png
ribgraph_mean_time_day1evening_dpix_boutseizurecount_3600.png
ribgraph_mean_time_day1evening_dpix_boutseizurecount_600.png
ribgraph_mean_time_day1evening_dpix_boutseizurecount_60.png
ribgraph_mean_time_day1evening_dpix_boutspeed_3600.png
ribgraph_mean_time_day1evening_dpix_boutspeed_600.png
ribgraph_mean_time_day1evening_dpix_boutspeed_60.png
ribgraph_mean_time_day1evening_dpix_bouttime_3600.png
ribgraph_mean_time_day1evening_dpix_bouttime_600.png
ribgraph_mean_time_day1evening_dpix_bouttime_60.png
ribgraph_mean_time_day1evening_dpix_fracboutoverinterbout_3600.png
ribgraph_mean_time_day1evening_dpix_fracboutoverinterbout_600.png
ribgraph_mean_time_day1evening_dpix_fracboutoverinterbout_60.png
ribgraph_mean_time_day1evening_dpix_interbouttime_3600.png
ribgraph_mean_time_day1evening_dpix_interbouttime_600.png
ribgraph_mean_time_day1evening_dpix_interbouttime_60.png
ribgraph_mean_time_day1evening_dpix_numberofboutsSLEEP_3600.png
ribgraph_mean_time_day1evening_dpix_numberofboutsSLEEP_600.png
ribgraph_mean_time_day1evening_dpix_numberofboutsSLEEP_60.png
ribgraph_mean_time_day1evening_dpix_numberofbouts_3600.png
ribgraph_mean_time_day1evening_dpix_numberofbouts_600.png
ribgraph_mean_time_day1evening_dpix_numberofbouts_60.png
ribgraph_mean_time_day1evening_dpix_wakingactive_1over3600.png
ribgraph_mean_time_day1evening_fracboutoverinterbout_3600.png
ribgraph_mean_time_day1evening_fracboutoverinterbout_600.png
ribgraph_mean_time_day1evening_fracboutoverinterbout_60.png
ribgraph_mean_time_day1evening_fracconsistentinitdirectionheadingangle_3600.png
ribgraph_mean_time_day1evening_fracconsistentinitdirectionheadingangle_600.png
ribgraph_mean_time_day1evening_fracconsistentinitdirectionheadingangle_60.png
ribgraph_mean_time_day1evening_interboutcenterfraction_3600.png
ribgraph_mean_time_day1evening_interboutcenterfraction_600.png
ribgraph_mean_time_day1evening_interboutcenterfraction_60.png
ribgraph_mean_time_day1evening_interboutrhofraction_3600.png
ribgraph_mean_time_day1evening_interboutrhofraction_600.png
ribgraph_mean_time_day1evening_interboutrhofraction_60.png
ribgraph_mean_time_day1evening_interbouttime_3600.png
ribgraph_mean_time_day1evening_interbouttime_600.png
ribgraph_mean_time_day1evening_interbouttime_60.png
ribgraph_mean_time_day1evening_numberofboutsSLEEP_3600.png
ribgraph_mean_time_day1evening_numberofboutsSLEEP_600.png
ribgraph_mean_time_day1evening_numberofboutsSLEEP_60.png
ribgraph_mean_time_day1evening_numberofbouts_3600.png
ribgraph_mean_time_day1evening_numberofbouts_600.png
ribgraph_mean_time_day1evening_numberofbouts_60.png
ribgraph_mean_time_day1evening_wakingactive_1over3600.png
ribgraph_mean_time_day1lf_active_1over3600.png
ribgraph_mean_time_day1lf_active_1over60.png
ribgraph_mean_time_day1lf_active_60over3600.png
ribgraph_mean_time_day1lf_active_60over600.png
ribgraph_mean_time_day1lf_boutaveangvelocity_3600.png
ribgraph_mean_time_day1lf_boutaveangvelocity_600.png
ribgraph_mean_time_day1lf_boutaveangvelocity_60.png
ribgraph_mean_time_day1lf_boutcenterfraction_3600.png
ribgraph_mean_time_day1lf_boutcenterfraction_600.png
ribgraph_mean_time_day1lf_boutcenterfraction_60.png
ribgraph_mean_time_day1lf_boutcumulativemovement_3600.png
ribgraph_mean_time_day1lf_boutcumulativemovement_600.png
ribgraph_mean_time_day1lf_boutcumulativemovement_60.png
ribgraph_mean_time_day1lf_boutdisplacement_3600.png
ribgraph_mean_time_day1lf_boutdisplacement_600.png
ribgraph_mean_time_day1lf_boutdisplacement_60.png
ribgraph_mean_time_day1lf_boutpeakangvelocity_3600.png
ribgraph_mean_time_day1lf_boutpeakangvelocity_600.png
ribgraph_mean_time_day1lf_boutpeakangvelocity_60.png
ribgraph_mean_time_day1lf_boutrevolutions_3600.png
ribgraph_mean_time_day1lf_boutrevolutions_600.png
ribgraph_mean_time_day1lf_boutrevolutions_60.png
ribgraph_mean_time_day1lf_boutrhofraction_3600.png
ribgraph_mean_time_day1lf_boutrhofraction_600.png
ribgraph_mean_time_day1lf_boutrhofraction_60.png
ribgraph_mean_time_day1lf_boutseizurecount_3600.png
ribgraph_mean_time_day1lf_boutseizurecount_600.png
ribgraph_mean_time_day1lf_boutseizurecount_60.png
ribgraph_mean_time_day1lf_boutspeed_3600.png
ribgraph_mean_time_day1lf_boutspeed_600.png
ribgraph_mean_time_day1lf_boutspeed_60.png
ribgraph_mean_time_day1lf_boutsumabsheadingangle_3600.png
ribgraph_mean_time_day1lf_boutsumabsheadingangle_600.png
ribgraph_mean_time_day1lf_boutsumabsheadingangle_60.png
ribgraph_mean_time_day1lf_boutsumheadingangle_3600.png
ribgraph_mean_time_day1lf_boutsumheadingangle_600.png
ribgraph_mean_time_day1lf_boutsumheadingangle_60.png
ribgraph_mean_time_day1lf_bouttime_3600.png
ribgraph_mean_time_day1lf_bouttime_600.png
ribgraph_mean_time_day1lf_bouttime_60.png
ribgraph_mean_time_day1lf_boutvelocity_3600.png
ribgraph_mean_time_day1lf_boutvelocity_600.png
ribgraph_mean_time_day1lf_boutvelocity_60.png
ribgraph_mean_time_day1lf_dpix_boutcumulativemovement_3600.png
ribgraph_mean_time_day1lf_dpix_boutcumulativemovement_600.png
ribgraph_mean_time_day1lf_dpix_boutcumulativemovement_60.png
ribgraph_mean_time_day1lf_dpix_boutseizurecount_3600.png
ribgraph_mean_time_day1lf_dpix_boutseizurecount_600.png
ribgraph_mean_time_day1lf_dpix_boutseizurecount_60.png
ribgraph_mean_time_day1lf_dpix_boutspeed_3600.png
ribgraph_mean_time_day1lf_dpix_boutspeed_600.png
ribgraph_mean_time_day1lf_dpix_boutspeed_60.png
ribgraph_mean_time_day1lf_dpix_bouttime_3600.png
ribgraph_mean_time_day1lf_dpix_bouttime_600.png
ribgraph_mean_time_day1lf_dpix_bouttime_60.png
ribgraph_mean_time_day1lf_dpix_fracboutoverinterbout_3600.png
ribgraph_mean_time_day1lf_dpix_fracboutoverinterbout_600.png
ribgraph_mean_time_day1lf_dpix_fracboutoverinterbout_60.png
ribgraph_mean_time_day1lf_dpix_interbouttime_3600.png
ribgraph_mean_time_day1lf_dpix_interbouttime_600.png
ribgraph_mean_time_day1lf_dpix_interbouttime_60.png
ribgraph_mean_time_day1lf_dpix_numberofboutsSLEEP_3600.png
ribgraph_mean_time_day1lf_dpix_numberofboutsSLEEP_600.png
ribgraph_mean_time_day1lf_dpix_numberofboutsSLEEP_60.png
ribgraph_mean_time_day1lf_dpix_numberofbouts_3600.png
ribgraph_mean_time_day1lf_dpix_numberofbouts_600.png
ribgraph_mean_time_day1lf_dpix_numberofbouts_60.png
ribgraph_mean_time_day1lf_dpix_wakingactive_1over3600.png
ribgraph_mean_time_day1lf_fracboutoverinterbout_3600.png
ribgraph_mean_time_day1lf_fracboutoverinterbout_600.png
ribgraph_mean_time_day1lf_fracboutoverinterbout_60.png
ribgraph_mean_time_day1lf_fracconsistentinitdirectionheadingangle_3600.png
ribgraph_mean_time_day1lf_fracconsistentinitdirectionheadingangle_600.png
ribgraph_mean_time_day1lf_fracconsistentinitdirectionheadingangle_60.png
ribgraph_mean_time_day1lf_interboutcenterfraction_3600.png
ribgraph_mean_time_day1lf_interboutcenterfraction_600.png
ribgraph_mean_time_day1lf_interboutcenterfraction_60.png
ribgraph_mean_time_day1lf_interboutrhofraction_3600.png
ribgraph_mean_time_day1lf_interboutrhofraction_600.png
ribgraph_mean_time_day1lf_interboutrhofraction_60.png
ribgraph_mean_time_day1lf_interbouttime_3600.png
ribgraph_mean_time_day1lf_interbouttime_600.png
ribgraph_mean_time_day1lf_interbouttime_60.png
ribgraph_mean_time_day1lf_numberofboutsSLEEP_3600.png
ribgraph_mean_time_day1lf_numberofboutsSLEEP_600.png
ribgraph_mean_time_day1lf_numberofboutsSLEEP_60.png
ribgraph_mean_time_day1lf_numberofbouts_3600.png
ribgraph_mean_time_day1lf_numberofbouts_600.png
ribgraph_mean_time_day1lf_numberofbouts_60.png
ribgraph_mean_time_day1lf_wakingactive_1over3600.png
ribgraph_mean_time_day1morn_active_1over3600.png
ribgraph_mean_time_day1morn_active_1over60.png
ribgraph_mean_time_day1morn_active_60over3600.png
ribgraph_mean_time_day1morn_active_60over600.png
ribgraph_mean_time_day1morn_boutaveangvelocity_3600.png
ribgraph_mean_time_day1morn_boutaveangvelocity_600.png
ribgraph_mean_time_day1morn_boutaveangvelocity_60.png
ribgraph_mean_time_day1morn_boutcenterfraction_3600.png
ribgraph_mean_time_day1morn_boutcenterfraction_600.png
ribgraph_mean_time_day1morn_boutcenterfraction_60.png
ribgraph_mean_time_day1morn_boutcumulativemovement_3600.png
ribgraph_mean_time_day1morn_boutcumulativemovement_600.png
ribgraph_mean_time_day1morn_boutcumulativemovement_60.png
ribgraph_mean_time_day1morn_boutdisplacement_3600.png
ribgraph_mean_time_day1morn_boutdisplacement_600.png
ribgraph_mean_time_day1morn_boutdisplacement_60.png
ribgraph_mean_time_day1morn_boutpeakangvelocity_3600.png
ribgraph_mean_time_day1morn_boutpeakangvelocity_600.png
ribgraph_mean_time_day1morn_boutpeakangvelocity_60.png
ribgraph_mean_time_day1morn_boutrevolutions_3600.png
ribgraph_mean_time_day1morn_boutrevolutions_600.png
ribgraph_mean_time_day1morn_boutrevolutions_60.png
ribgraph_mean_time_day1morn_boutrhofraction_3600.png
ribgraph_mean_time_day1morn_boutrhofraction_600.png
ribgraph_mean_time_day1morn_boutrhofraction_60.png
ribgraph_mean_time_day1morn_boutseizurecount_3600.png
ribgraph_mean_time_day1morn_boutseizurecount_600.png
ribgraph_mean_time_day1morn_boutseizurecount_60.png
ribgraph_mean_time_day1morn_boutspeed_3600.png
ribgraph_mean_time_day1morn_boutspeed_600.png
ribgraph_mean_time_day1morn_boutspeed_60.png
ribgraph_mean_time_day1morn_boutsumabsheadingangle_3600.png
ribgraph_mean_time_day1morn_boutsumabsheadingangle_600.png
ribgraph_mean_time_day1morn_boutsumabsheadingangle_60.png
ribgraph_mean_time_day1morn_boutsumheadingangle_3600.png
ribgraph_mean_time_day1morn_boutsumheadingangle_600.png
ribgraph_mean_time_day1morn_boutsumheadingangle_60.png
ribgraph_mean_time_day1morn_bouttime_3600.png
ribgraph_mean_time_day1morn_bouttime_600.png
ribgraph_mean_time_day1morn_bouttime_60.png
ribgraph_mean_time_day1morn_boutvelocity_3600.png
ribgraph_mean_time_day1morn_boutvelocity_600.png
ribgraph_mean_time_day1morn_boutvelocity_60.png
ribgraph_mean_time_day1morn_dpix_boutcumulativemovement_3600.png
ribgraph_mean_time_day1morn_dpix_boutcumulativemovement_600.png
ribgraph_mean_time_day1morn_dpix_boutcumulativemovement_60.png
ribgraph_mean_time_day1morn_dpix_boutseizurecount_3600.png
ribgraph_mean_time_day1morn_dpix_boutseizurecount_600.png
ribgraph_mean_time_day1morn_dpix_boutseizurecount_60.png
ribgraph_mean_time_day1morn_dpix_boutspeed_3600.png
ribgraph_mean_time_day1morn_dpix_boutspeed_600.png
ribgraph_mean_time_day1morn_dpix_boutspeed_60.png
ribgraph_mean_time_day1morn_dpix_bouttime_3600.png
ribgraph_mean_time_day1morn_dpix_bouttime_600.png
ribgraph_mean_time_day1morn_dpix_bouttime_60.png
ribgraph_mean_time_day1morn_dpix_fracboutoverinterbout_3600.png
ribgraph_mean_time_day1morn_dpix_fracboutoverinterbout_600.png
ribgraph_mean_time_day1morn_dpix_fracboutoverinterbout_60.png
ribgraph_mean_time_day1morn_dpix_interbouttime_3600.png
ribgraph_mean_time_day1morn_dpix_interbouttime_600.png
ribgraph_mean_time_day1morn_dpix_interbouttime_60.png
ribgraph_mean_time_day1morn_dpix_numberofboutsSLEEP_3600.png
ribgraph_mean_time_day1morn_dpix_numberofboutsSLEEP_600.png
ribgraph_mean_time_day1morn_dpix_numberofboutsSLEEP_60.png
ribgraph_mean_time_day1morn_dpix_numberofbouts_3600.png
ribgraph_mean_time_day1morn_dpix_numberofbouts_600.png
ribgraph_mean_time_day1morn_dpix_numberofbouts_60.png
ribgraph_mean_time_day1morn_dpix_wakingactive_1over3600.png
ribgraph_mean_time_day1morn_fracboutoverinterbout_3600.png
ribgraph_mean_time_day1morn_fracboutoverinterbout_600.png
ribgraph_mean_time_day1morn_fracboutoverinterbout_60.png
ribgraph_mean_time_day1morn_fracconsistentinitdirectionheadingangle_3600.png
ribgraph_mean_time_day1morn_fracconsistentinitdirectionheadingangle_600.png
ribgraph_mean_time_day1morn_fracconsistentinitdirectionheadingangle_60.png
ribgraph_mean_time_day1morn_interboutcenterfraction_3600.png
ribgraph_mean_time_day1morn_interboutcenterfraction_600.png
ribgraph_mean_time_day1morn_interboutcenterfraction_60.png
ribgraph_mean_time_day1morn_interboutrhofraction_3600.png
ribgraph_mean_time_day1morn_interboutrhofraction_600.png
ribgraph_mean_time_day1morn_interboutrhofraction_60.png
ribgraph_mean_time_day1morn_interbouttime_3600.png
ribgraph_mean_time_day1morn_interbouttime_600.png
ribgraph_mean_time_day1morn_interbouttime_60.png
ribgraph_mean_time_day1morn_numberofboutsSLEEP_3600.png
ribgraph_mean_time_day1morn_numberofboutsSLEEP_600.png
ribgraph_mean_time_day1morn_numberofboutsSLEEP_60.png
ribgraph_mean_time_day1morn_numberofbouts_3600.png
ribgraph_mean_time_day1morn_numberofbouts_600.png
ribgraph_mean_time_day1morn_numberofbouts_60.png
ribgraph_mean_time_day1morn_wakingactive_1over3600.png
ribgraph_mean_time_day1morntransition_active_1over3600.png
ribgraph_mean_time_day1morntransition_active_1over60.png
ribgraph_mean_time_day1morntransition_active_60over3600.png
ribgraph_mean_time_day1morntransition_active_60over600.png
ribgraph_mean_time_day1morntransition_boutaveangvelocity_3600.png
ribgraph_mean_time_day1morntransition_boutaveangvelocity_600.png
ribgraph_mean_time_day1morntransition_boutaveangvelocity_60.png
ribgraph_mean_time_day1morntransition_boutcenterfraction_3600.png
ribgraph_mean_time_day1morntransition_boutcenterfraction_600.png
ribgraph_mean_time_day1morntransition_boutcenterfraction_60.png
ribgraph_mean_time_day1morntransition_boutcumulativemovement_3600.png
ribgraph_mean_time_day1morntransition_boutcumulativemovement_600.png
ribgraph_mean_time_day1morntransition_boutcumulativemovement_60.png
ribgraph_mean_time_day1morntransition_boutdisplacement_3600.png
ribgraph_mean_time_day1morntransition_boutdisplacement_600.png
ribgraph_mean_time_day1morntransition_boutdisplacement_60.png
ribgraph_mean_time_day1morntransition_boutpeakangvelocity_3600.png
ribgraph_mean_time_day1morntransition_boutpeakangvelocity_600.png
ribgraph_mean_time_day1morntransition_boutpeakangvelocity_60.png
ribgraph_mean_time_day1morntransition_boutrevolutions_3600.png
ribgraph_mean_time_day1morntransition_boutrevolutions_600.png
ribgraph_mean_time_day1morntransition_boutrevolutions_60.png
ribgraph_mean_time_day1morntransition_boutrhofraction_3600.png
ribgraph_mean_time_day1morntransition_boutrhofraction_600.png
ribgraph_mean_time_day1morntransition_boutrhofraction_60.png
ribgraph_mean_time_day1morntransition_boutseizurecount_3600.png
ribgraph_mean_time_day1morntransition_boutseizurecount_600.png
ribgraph_mean_time_day1morntransition_boutseizurecount_60.png
ribgraph_mean_time_day1morntransition_boutspeed_3600.png
ribgraph_mean_time_day1morntransition_boutspeed_600.png
ribgraph_mean_time_day1morntransition_boutspeed_60.png
ribgraph_mean_time_day1morntransition_boutsumabsheadingangle_3600.png
ribgraph_mean_time_day1morntransition_boutsumabsheadingangle_600.png
ribgraph_mean_time_day1morntransition_boutsumabsheadingangle_60.png
ribgraph_mean_time_day1morntransition_boutsumheadingangle_3600.png
ribgraph_mean_time_day1morntransition_boutsumheadingangle_600.png
ribgraph_mean_time_day1morntransition_boutsumheadingangle_60.png
ribgraph_mean_time_day1morntransition_bouttime_3600.png
ribgraph_mean_time_day1morntransition_bouttime_600.png
ribgraph_mean_time_day1morntransition_bouttime_60.png
ribgraph_mean_time_day1morntransition_boutvelocity_3600.png
ribgraph_mean_time_day1morntransition_boutvelocity_600.png
ribgraph_mean_time_day1morntransition_boutvelocity_60.png
ribgraph_mean_time_day1morntransition_dpix_boutcumulativemovement_3600.png
ribgraph_mean_time_day1morntransition_dpix_boutcumulativemovement_600.png
ribgraph_mean_time_day1morntransition_dpix_boutcumulativemovement_60.png
ribgraph_mean_time_day1morntransition_dpix_boutseizurecount_3600.png
ribgraph_mean_time_day1morntransition_dpix_boutseizurecount_600.png
ribgraph_mean_time_day1morntransition_dpix_boutseizurecount_60.png
ribgraph_mean_time_day1morntransition_dpix_boutspeed_3600.png
ribgraph_mean_time_day1morntransition_dpix_boutspeed_600.png
ribgraph_mean_time_day1morntransition_dpix_boutspeed_60.png
ribgraph_mean_time_day1morntransition_dpix_bouttime_3600.png
ribgraph_mean_time_day1morntransition_dpix_bouttime_600.png
ribgraph_mean_time_day1morntransition_dpix_bouttime_60.png
ribgraph_mean_time_day1morntransition_dpix_fracboutoverinterbout_3600.png
ribgraph_mean_time_day1morntransition_dpix_fracboutoverinterbout_600.png
ribgraph_mean_time_day1morntransition_dpix_fracboutoverinterbout_60.png
ribgraph_mean_time_day1morntransition_dpix_interbouttime_3600.png
ribgraph_mean_time_day1morntransition_dpix_interbouttime_600.png
ribgraph_mean_time_day1morntransition_dpix_interbouttime_60.png
ribgraph_mean_time_day1morntransition_dpix_numberofboutsSLEEP_3600.png
ribgraph_mean_time_day1morntransition_dpix_numberofboutsSLEEP_600.png
ribgraph_mean_time_day1morntransition_dpix_numberofboutsSLEEP_60.png
ribgraph_mean_time_day1morntransition_dpix_numberofbouts_3600.png
ribgraph_mean_time_day1morntransition_dpix_numberofbouts_600.png
ribgraph_mean_time_day1morntransition_dpix_numberofbouts_60.png
ribgraph_mean_time_day1morntransition_dpix_wakingactive_1over3600.png
ribgraph_mean_time_day1morntransition_fracboutoverinterbout_3600.png
ribgraph_mean_time_day1morntransition_fracboutoverinterbout_600.png
ribgraph_mean_time_day1morntransition_fracboutoverinterbout_60.png
ribgraph_mean_time_day1morntransition_fracconsistentinitdirectionheadingangle_3600.png
ribgraph_mean_time_day1morntransition_fracconsistentinitdirectionheadingangle_600.png
ribgraph_mean_time_day1morntransition_fracconsistentinitdirectionheadingangle_60.png
ribgraph_mean_time_day1morntransition_interboutcenterfraction_3600.png
ribgraph_mean_time_day1morntransition_interboutcenterfraction_600.png
ribgraph_mean_time_day1morntransition_interboutcenterfraction_60.png
ribgraph_mean_time_day1morntransition_interboutrhofraction_3600.png
ribgraph_mean_time_day1morntransition_interboutrhofraction_600.png
ribgraph_mean_time_day1morntransition_interboutrhofraction_60.png
ribgraph_mean_time_day1morntransition_interbouttime_3600.png
ribgraph_mean_time_day1morntransition_interbouttime_600.png
ribgraph_mean_time_day1morntransition_interbouttime_60.png
ribgraph_mean_time_day1morntransition_numberofboutsSLEEP_3600.png
ribgraph_mean_time_day1morntransition_numberofboutsSLEEP_600.png
ribgraph_mean_time_day1morntransition_numberofboutsSLEEP_60.png
ribgraph_mean_time_day1morntransition_numberofbouts_3600.png
ribgraph_mean_time_day1morntransition_numberofbouts_600.png
ribgraph_mean_time_day1morntransition_numberofbouts_60.png
ribgraph_mean_time_day1morntransition_wakingactive_1over3600.png
ribgraph_mean_time_day1nightransition_active_1over3600.png
ribgraph_mean_time_day1nightransition_active_1over60.png
ribgraph_mean_time_day1nightransition_active_60over3600.png
ribgraph_mean_time_day1nightransition_active_60over600.png
ribgraph_mean_time_day1nightransition_boutaveangvelocity_3600.png
ribgraph_mean_time_day1nightransition_boutaveangvelocity_600.png
ribgraph_mean_time_day1nightransition_boutaveangvelocity_60.png
ribgraph_mean_time_day1nightransition_boutcenterfraction_3600.png
ribgraph_mean_time_day1nightransition_boutcenterfraction_600.png
ribgraph_mean_time_day1nightransition_boutcenterfraction_60.png
ribgraph_mean_time_day1nightransition_boutcumulativemovement_3600.png
ribgraph_mean_time_day1nightransition_boutcumulativemovement_600.png
ribgraph_mean_time_day1nightransition_boutcumulativemovement_60.png
ribgraph_mean_time_day1nightransition_boutdisplacement_3600.png
ribgraph_mean_time_day1nightransition_boutdisplacement_600.png
ribgraph_mean_time_day1nightransition_boutdisplacement_60.png
ribgraph_mean_time_day1nightransition_boutpeakangvelocity_3600.png
ribgraph_mean_time_day1nightransition_boutpeakangvelocity_600.png
ribgraph_mean_time_day1nightransition_boutpeakangvelocity_60.png
ribgraph_mean_time_day1nightransition_boutrevolutions_3600.png
ribgraph_mean_time_day1nightransition_boutrevolutions_600.png
ribgraph_mean_time_day1nightransition_boutrevolutions_60.png
ribgraph_mean_time_day1nightransition_boutrhofraction_3600.png
ribgraph_mean_time_day1nightransition_boutrhofraction_600.png
ribgraph_mean_time_day1nightransition_boutrhofraction_60.png
ribgraph_mean_time_day1nightransition_boutseizurecount_3600.png
ribgraph_mean_time_day1nightransition_boutseizurecount_600.png
ribgraph_mean_time_day1nightransition_boutseizurecount_60.png
ribgraph_mean_time_day1nightransition_boutspeed_3600.png
ribgraph_mean_time_day1nightransition_boutspeed_600.png
ribgraph_mean_time_day1nightransition_boutspeed_60.png
ribgraph_mean_time_day1nightransition_boutsumabsheadingangle_3600.png
ribgraph_mean_time_day1nightransition_boutsumabsheadingangle_600.png
ribgraph_mean_time_day1nightransition_boutsumabsheadingangle_60.png
ribgraph_mean_time_day1nightransition_boutsumheadingangle_3600.png
ribgraph_mean_time_day1nightransition_boutsumheadingangle_600.png
ribgraph_mean_time_day1nightransition_boutsumheadingangle_60.png
ribgraph_mean_time_day1nightransition_bouttime_3600.png
ribgraph_mean_time_day1nightransition_bouttime_600.png
ribgraph_mean_time_day1nightransition_bouttime_60.png
ribgraph_mean_time_day1nightransition_boutvelocity_3600.png
ribgraph_mean_time_day1nightransition_boutvelocity_600.png
ribgraph_mean_time_day1nightransition_boutvelocity_60.png
ribgraph_mean_time_day1nightransition_dpix_boutcumulativemovement_3600.png
ribgraph_mean_time_day1nightransition_dpix_boutcumulativemovement_600.png
ribgraph_mean_time_day1nightransition_dpix_boutcumulativemovement_60.png
ribgraph_mean_time_day1nightransition_dpix_boutseizurecount_3600.png
ribgraph_mean_time_day1nightransition_dpix_boutseizurecount_600.png
ribgraph_mean_time_day1nightransition_dpix_boutseizurecount_60.png
ribgraph_mean_time_day1nightransition_dpix_boutspeed_3600.png
ribgraph_mean_time_day1nightransition_dpix_boutspeed_600.png
ribgraph_mean_time_day1nightransition_dpix_boutspeed_60.png
ribgraph_mean_time_day1nightransition_dpix_bouttime_3600.png
ribgraph_mean_time_day1nightransition_dpix_bouttime_600.png
ribgraph_mean_time_day1nightransition_dpix_bouttime_60.png
ribgraph_mean_time_day1nightransition_dpix_fracboutoverinterbout_3600.png
ribgraph_mean_time_day1nightransition_dpix_fracboutoverinterbout_600.png
ribgraph_mean_time_day1nightransition_dpix_fracboutoverinterbout_60.png
ribgraph_mean_time_day1nightransition_dpix_interbouttime_3600.png
ribgraph_mean_time_day1nightransition_dpix_interbouttime_600.png
ribgraph_mean_time_day1nightransition_dpix_interbouttime_60.png
ribgraph_mean_time_day1nightransition_dpix_numberofboutsSLEEP_3600.png
ribgraph_mean_time_day1nightransition_dpix_numberofboutsSLEEP_600.png
ribgraph_mean_time_day1nightransition_dpix_numberofboutsSLEEP_60.png
ribgraph_mean_time_day1nightransition_dpix_numberofbouts_3600.png
ribgraph_mean_time_day1nightransition_dpix_numberofbouts_600.png
ribgraph_mean_time_day1nightransition_dpix_numberofbouts_60.png
ribgraph_mean_time_day1nightransition_dpix_wakingactive_1over3600.png
ribgraph_mean_time_day1nightransition_fracboutoverinterbout_3600.png
ribgraph_mean_time_day1nightransition_fracboutoverinterbout_600.png
ribgraph_mean_time_day1nightransition_fracboutoverinterbout_60.png
ribgraph_mean_time_day1nightransition_fracconsistentinitdirectionheadingangle_3600.png
ribgraph_mean_time_day1nightransition_fracconsistentinitdirectionheadingangle_600.png
ribgraph_mean_time_day1nightransition_fracconsistentinitdirectionheadingangle_60.png
ribgraph_mean_time_day1nightransition_interboutcenterfraction_3600.png
ribgraph_mean_time_day1nightransition_interboutcenterfraction_600.png
ribgraph_mean_time_day1nightransition_interboutcenterfraction_60.png
ribgraph_mean_time_day1nightransition_interboutrhofraction_3600.png
ribgraph_mean_time_day1nightransition_interboutrhofraction_600.png
ribgraph_mean_time_day1nightransition_interboutrhofraction_60.png
ribgraph_mean_time_day1nightransition_interbouttime_3600.png
ribgraph_mean_time_day1nightransition_interbouttime_600.png
ribgraph_mean_time_day1nightransition_interbouttime_60.png
ribgraph_mean_time_day1nightransition_numberofboutsSLEEP_3600.png
ribgraph_mean_time_day1nightransition_numberofboutsSLEEP_600.png
ribgraph_mean_time_day1nightransition_numberofboutsSLEEP_60.png
ribgraph_mean_time_day1nightransition_numberofbouts_3600.png
ribgraph_mean_time_day1nightransition_numberofbouts_600.png
ribgraph_mean_time_day1nightransition_numberofbouts_60.png
ribgraph_mean_time_day1nightransition_wakingactive_1over3600.png
ribgraph_mean_time_day1ppihab_active_1over3600.png
ribgraph_mean_time_day1ppihab_active_1over60.png
ribgraph_mean_time_day1ppihab_active_60over3600.png
ribgraph_mean_time_day1ppihab_active_60over600.png
ribgraph_mean_time_day1ppihab_boutaveangvelocity_3600.png
ribgraph_mean_time_day1ppihab_boutaveangvelocity_600.png
ribgraph_mean_time_day1ppihab_boutaveangvelocity_60.png
ribgraph_mean_time_day1ppihab_boutcenterfraction_3600.png
ribgraph_mean_time_day1ppihab_boutcenterfraction_600.png
ribgraph_mean_time_day1ppihab_boutcenterfraction_60.png
ribgraph_mean_time_day1ppihab_boutcumulativemovement_3600.png
ribgraph_mean_time_day1ppihab_boutcumulativemovement_600.png
ribgraph_mean_time_day1ppihab_boutcumulativemovement_60.png
ribgraph_mean_time_day1ppihab_boutdisplacement_3600.png
ribgraph_mean_time_day1ppihab_boutdisplacement_600.png
ribgraph_mean_time_day1ppihab_boutdisplacement_60.png
ribgraph_mean_time_day1ppihab_boutpeakangvelocity_3600.png
ribgraph_mean_time_day1ppihab_boutpeakangvelocity_600.png
ribgraph_mean_time_day1ppihab_boutpeakangvelocity_60.png
ribgraph_mean_time_day1ppihab_boutrevolutions_3600.png
ribgraph_mean_time_day1ppihab_boutrevolutions_600.png
ribgraph_mean_time_day1ppihab_boutrevolutions_60.png
ribgraph_mean_time_day1ppihab_boutrhofraction_3600.png
ribgraph_mean_time_day1ppihab_boutrhofraction_600.png
ribgraph_mean_time_day1ppihab_boutrhofraction_60.png
ribgraph_mean_time_day1ppihab_boutseizurecount_3600.png
ribgraph_mean_time_day1ppihab_boutseizurecount_600.png
ribgraph_mean_time_day1ppihab_boutseizurecount_60.png
ribgraph_mean_time_day1ppihab_boutspeed_3600.png
ribgraph_mean_time_day1ppihab_boutspeed_600.png
ribgraph_mean_time_day1ppihab_boutspeed_60.png
ribgraph_mean_time_day1ppihab_boutsumabsheadingangle_3600.png
ribgraph_mean_time_day1ppihab_boutsumabsheadingangle_600.png
ribgraph_mean_time_day1ppihab_boutsumabsheadingangle_60.png
ribgraph_mean_time_day1ppihab_boutsumheadingangle_3600.png
ribgraph_mean_time_day1ppihab_boutsumheadingangle_600.png
ribgraph_mean_time_day1ppihab_boutsumheadingangle_60.png
ribgraph_mean_time_day1ppihab_bouttime_3600.png
ribgraph_mean_time_day1ppihab_bouttime_600.png
ribgraph_mean_time_day1ppihab_bouttime_60.png
ribgraph_mean_time_day1ppihab_boutvelocity_3600.png
ribgraph_mean_time_day1ppihab_boutvelocity_600.png
ribgraph_mean_time_day1ppihab_boutvelocity_60.png
ribgraph_mean_time_day1ppihab_dpix_boutcumulativemovement_3600.png
ribgraph_mean_time_day1ppihab_dpix_boutcumulativemovement_600.png
ribgraph_mean_time_day1ppihab_dpix_boutcumulativemovement_60.png
ribgraph_mean_time_day1ppihab_dpix_boutseizurecount_3600.png
ribgraph_mean_time_day1ppihab_dpix_boutseizurecount_600.png
ribgraph_mean_time_day1ppihab_dpix_boutseizurecount_60.png
ribgraph_mean_time_day1ppihab_dpix_boutspeed_3600.png
ribgraph_mean_time_day1ppihab_dpix_boutspeed_600.png
ribgraph_mean_time_day1ppihab_dpix_boutspeed_60.png
ribgraph_mean_time_day1ppihab_dpix_bouttime_3600.png
ribgraph_mean_time_day1ppihab_dpix_bouttime_600.png
ribgraph_mean_time_day1ppihab_dpix_bouttime_60.png
ribgraph_mean_time_day1ppihab_dpix_fracboutoverinterbout_3600.png
ribgraph_mean_time_day1ppihab_dpix_fracboutoverinterbout_600.png
ribgraph_mean_time_day1ppihab_dpix_fracboutoverinterbout_60.png
ribgraph_mean_time_day1ppihab_dpix_interbouttime_3600.png
ribgraph_mean_time_day1ppihab_dpix_interbouttime_600.png
ribgraph_mean_time_day1ppihab_dpix_interbouttime_60.png
ribgraph_mean_time_day1ppihab_dpix_numberofboutsSLEEP_3600.png
ribgraph_mean_time_day1ppihab_dpix_numberofboutsSLEEP_600.png
ribgraph_mean_time_day1ppihab_dpix_numberofboutsSLEEP_60.png
ribgraph_mean_time_day1ppihab_dpix_numberofbouts_3600.png
ribgraph_mean_time_day1ppihab_dpix_numberofbouts_600.png
ribgraph_mean_time_day1ppihab_dpix_numberofbouts_60.png
ribgraph_mean_time_day1ppihab_dpix_wakingactive_1over3600.png
ribgraph_mean_time_day1ppihab_fracboutoverinterbout_3600.png
ribgraph_mean_time_day1ppihab_fracboutoverinterbout_600.png
ribgraph_mean_time_day1ppihab_fracboutoverinterbout_60.png
ribgraph_mean_time_day1ppihab_fracconsistentinitdirectionheadingangle_3600.png
ribgraph_mean_time_day1ppihab_fracconsistentinitdirectionheadingangle_600.png
ribgraph_mean_time_day1ppihab_fracconsistentinitdirectionheadingangle_60.png
ribgraph_mean_time_day1ppihab_interboutcenterfraction_3600.png
ribgraph_mean_time_day1ppihab_interboutcenterfraction_600.png
ribgraph_mean_time_day1ppihab_interboutcenterfraction_60.png
ribgraph_mean_time_day1ppihab_interboutrhofraction_3600.png
ribgraph_mean_time_day1ppihab_interboutrhofraction_600.png
ribgraph_mean_time_day1ppihab_interboutrhofraction_60.png
ribgraph_mean_time_day1ppihab_interbouttime_3600.png
ribgraph_mean_time_day1ppihab_interbouttime_600.png
ribgraph_mean_time_day1ppihab_interbouttime_60.png
ribgraph_mean_time_day1ppihab_numberofboutsSLEEP_3600.png
ribgraph_mean_time_day1ppihab_numberofboutsSLEEP_600.png
ribgraph_mean_time_day1ppihab_numberofboutsSLEEP_60.png
ribgraph_mean_time_day1ppihab_numberofbouts_3600.png
ribgraph_mean_time_day1ppihab_numberofbouts_600.png
ribgraph_mean_time_day1ppihab_numberofbouts_60.png
ribgraph_mean_time_day1ppihab_wakingactive_1over3600.png
ribgraph_mean_time_day2afternoon_active_1over3600.png
ribgraph_mean_time_day2afternoon_active_1over60.png
ribgraph_mean_time_day2afternoon_active_60over3600.png
ribgraph_mean_time_day2afternoon_active_60over600.png
ribgraph_mean_time_day2afternoon_boutaveangvelocity_3600.png
ribgraph_mean_time_day2afternoon_boutaveangvelocity_600.png
ribgraph_mean_time_day2afternoon_boutaveangvelocity_60.png
ribgraph_mean_time_day2afternoon_boutcenterfraction_3600.png
ribgraph_mean_time_day2afternoon_boutcenterfraction_600.png
ribgraph_mean_time_day2afternoon_boutcenterfraction_60.png
ribgraph_mean_time_day2afternoon_boutcumulativemovement_3600.png
ribgraph_mean_time_day2afternoon_boutcumulativemovement_600.png
ribgraph_mean_time_day2afternoon_boutcumulativemovement_60.png
ribgraph_mean_time_day2afternoon_boutdisplacement_3600.png
ribgraph_mean_time_day2afternoon_boutdisplacement_600.png
ribgraph_mean_time_day2afternoon_boutdisplacement_60.png
ribgraph_mean_time_day2afternoon_boutpeakangvelocity_3600.png
ribgraph_mean_time_day2afternoon_boutpeakangvelocity_600.png
ribgraph_mean_time_day2afternoon_boutpeakangvelocity_60.png
ribgraph_mean_time_day2afternoon_boutrevolutions_3600.png
ribgraph_mean_time_day2afternoon_boutrevolutions_600.png
ribgraph_mean_time_day2afternoon_boutrevolutions_60.png
ribgraph_mean_time_day2afternoon_boutrhofraction_3600.png
ribgraph_mean_time_day2afternoon_boutrhofraction_600.png
ribgraph_mean_time_day2afternoon_boutrhofraction_60.png
ribgraph_mean_time_day2afternoon_boutseizurecount_3600.png
ribgraph_mean_time_day2afternoon_boutseizurecount_600.png
ribgraph_mean_time_day2afternoon_boutseizurecount_60.png
ribgraph_mean_time_day2afternoon_boutspeed_3600.png
ribgraph_mean_time_day2afternoon_boutspeed_600.png
ribgraph_mean_time_day2afternoon_boutspeed_60.png
ribgraph_mean_time_day2afternoon_boutsumabsheadingangle_3600.png
ribgraph_mean_time_day2afternoon_boutsumabsheadingangle_600.png
ribgraph_mean_time_day2afternoon_boutsumabsheadingangle_60.png
ribgraph_mean_time_day2afternoon_boutsumheadingangle_3600.png
ribgraph_mean_time_day2afternoon_boutsumheadingangle_600.png
ribgraph_mean_time_day2afternoon_boutsumheadingangle_60.png
ribgraph_mean_time_day2afternoon_bouttime_3600.png
ribgraph_mean_time_day2afternoon_bouttime_600.png
ribgraph_mean_time_day2afternoon_bouttime_60.png
ribgraph_mean_time_day2afternoon_boutvelocity_3600.png
ribgraph_mean_time_day2afternoon_boutvelocity_600.png
ribgraph_mean_time_day2afternoon_boutvelocity_60.png
ribgraph_mean_time_day2afternoon_dpix_boutcumulativemovement_3600.png
ribgraph_mean_time_day2afternoon_dpix_boutcumulativemovement_600.png
ribgraph_mean_time_day2afternoon_dpix_boutcumulativemovement_60.png
ribgraph_mean_time_day2afternoon_dpix_boutseizurecount_3600.png
ribgraph_mean_time_day2afternoon_dpix_boutseizurecount_600.png
ribgraph_mean_time_day2afternoon_dpix_boutseizurecount_60.png
ribgraph_mean_time_day2afternoon_dpix_boutspeed_3600.png
ribgraph_mean_time_day2afternoon_dpix_boutspeed_600.png
ribgraph_mean_time_day2afternoon_dpix_boutspeed_60.png
ribgraph_mean_time_day2afternoon_dpix_bouttime_3600.png
ribgraph_mean_time_day2afternoon_dpix_bouttime_600.png
ribgraph_mean_time_day2afternoon_dpix_bouttime_60.png
ribgraph_mean_time_day2afternoon_dpix_fracboutoverinterbout_3600.png
ribgraph_mean_time_day2afternoon_dpix_fracboutoverinterbout_600.png
ribgraph_mean_time_day2afternoon_dpix_fracboutoverinterbout_60.png
ribgraph_mean_time_day2afternoon_dpix_interbouttime_3600.png
ribgraph_mean_time_day2afternoon_dpix_interbouttime_600.png
ribgraph_mean_time_day2afternoon_dpix_interbouttime_60.png
ribgraph_mean_time_day2afternoon_dpix_numberofboutsSLEEP_3600.png
ribgraph_mean_time_day2afternoon_dpix_numberofboutsSLEEP_600.png
ribgraph_mean_time_day2afternoon_dpix_numberofboutsSLEEP_60.png
ribgraph_mean_time_day2afternoon_dpix_numberofbouts_3600.png
ribgraph_mean_time_day2afternoon_dpix_numberofbouts_600.png
ribgraph_mean_time_day2afternoon_dpix_numberofbouts_60.png
ribgraph_mean_time_day2afternoon_dpix_wakingactive_1over3600.png
ribgraph_mean_time_day2afternoon_fracboutoverinterbout_3600.png
ribgraph_mean_time_day2afternoon_fracboutoverinterbout_600.png
ribgraph_mean_time_day2afternoon_fracboutoverinterbout_60.png
ribgraph_mean_time_day2afternoon_fracconsistentinitdirectionheadingangle_3600.png
ribgraph_mean_time_day2afternoon_fracconsistentinitdirectionheadingangle_600.png
ribgraph_mean_time_day2afternoon_fracconsistentinitdirectionheadingangle_60.png
ribgraph_mean_time_day2afternoon_interboutcenterfraction_3600.png
ribgraph_mean_time_day2afternoon_interboutcenterfraction_600.png
ribgraph_mean_time_day2afternoon_interboutcenterfraction_60.png
ribgraph_mean_time_day2afternoon_interboutrhofraction_3600.png
ribgraph_mean_time_day2afternoon_interboutrhofraction_600.png
ribgraph_mean_time_day2afternoon_interboutrhofraction_60.png
ribgraph_mean_time_day2afternoon_interbouttime_3600.png
ribgraph_mean_time_day2afternoon_interbouttime_600.png
ribgraph_mean_time_day2afternoon_interbouttime_60.png
ribgraph_mean_time_day2afternoon_numberofboutsSLEEP_3600.png
ribgraph_mean_time_day2afternoon_numberofboutsSLEEP_600.png
ribgraph_mean_time_day2afternoon_numberofboutsSLEEP_60.png
ribgraph_mean_time_day2afternoon_numberofbouts_3600.png
ribgraph_mean_time_day2afternoon_numberofbouts_600.png
ribgraph_mean_time_day2afternoon_numberofbouts_60.png
ribgraph_mean_time_day2afternoon_wakingactive_1over3600.png
ribgraph_mean_time_day2dfall_active_1over3600.png
ribgraph_mean_time_day2dfall_active_1over60.png
ribgraph_mean_time_day2dfall_active_60over3600.png
ribgraph_mean_time_day2dfall_active_60over600.png
ribgraph_mean_time_day2dfall_boutaveangvelocity_3600.png
ribgraph_mean_time_day2dfall_boutaveangvelocity_600.png
ribgraph_mean_time_day2dfall_boutaveangvelocity_60.png
ribgraph_mean_time_day2dfall_boutcenterfraction_3600.png
ribgraph_mean_time_day2dfall_boutcenterfraction_600.png
ribgraph_mean_time_day2dfall_boutcenterfraction_60.png
ribgraph_mean_time_day2dfall_boutcumulativemovement_3600.png
ribgraph_mean_time_day2dfall_boutcumulativemovement_600.png
ribgraph_mean_time_day2dfall_boutcumulativemovement_60.png
ribgraph_mean_time_day2dfall_boutdisplacement_3600.png
ribgraph_mean_time_day2dfall_boutdisplacement_600.png
ribgraph_mean_time_day2dfall_boutdisplacement_60.png
ribgraph_mean_time_day2dfall_boutpeakangvelocity_3600.png
ribgraph_mean_time_day2dfall_boutpeakangvelocity_600.png
ribgraph_mean_time_day2dfall_boutpeakangvelocity_60.png
ribgraph_mean_time_day2dfall_boutrevolutions_3600.png
ribgraph_mean_time_day2dfall_boutrevolutions_600.png
ribgraph_mean_time_day2dfall_boutrevolutions_60.png
ribgraph_mean_time_day2dfall_boutrhofraction_3600.png
ribgraph_mean_time_day2dfall_boutrhofraction_600.png
ribgraph_mean_time_day2dfall_boutrhofraction_60.png
ribgraph_mean_time_day2dfall_boutseizurecount_3600.png
ribgraph_mean_time_day2dfall_boutseizurecount_600.png
ribgraph_mean_time_day2dfall_boutseizurecount_60.png
ribgraph_mean_time_day2dfall_boutspeed_3600.png
ribgraph_mean_time_day2dfall_boutspeed_600.png
ribgraph_mean_time_day2dfall_boutspeed_60.png
ribgraph_mean_time_day2dfall_boutsumabsheadingangle_3600.png
ribgraph_mean_time_day2dfall_boutsumabsheadingangle_600.png
ribgraph_mean_time_day2dfall_boutsumabsheadingangle_60.png
ribgraph_mean_time_day2dfall_boutsumheadingangle_3600.png
ribgraph_mean_time_day2dfall_boutsumheadingangle_600.png
ribgraph_mean_time_day2dfall_boutsumheadingangle_60.png
ribgraph_mean_time_day2dfall_bouttime_3600.png
ribgraph_mean_time_day2dfall_bouttime_600.png
ribgraph_mean_time_day2dfall_bouttime_60.png
ribgraph_mean_time_day2dfall_boutvelocity_3600.png
ribgraph_mean_time_day2dfall_boutvelocity_600.png
ribgraph_mean_time_day2dfall_boutvelocity_60.png
ribgraph_mean_time_day2dfall_dpix_boutcumulativemovement_3600.png
ribgraph_mean_time_day2dfall_dpix_boutcumulativemovement_600.png
ribgraph_mean_time_day2dfall_dpix_boutcumulativemovement_60.png
ribgraph_mean_time_day2dfall_dpix_boutseizurecount_3600.png
ribgraph_mean_time_day2dfall_dpix_boutseizurecount_600.png
ribgraph_mean_time_day2dfall_dpix_boutseizurecount_60.png
ribgraph_mean_time_day2dfall_dpix_boutspeed_3600.png
ribgraph_mean_time_day2dfall_dpix_boutspeed_600.png
ribgraph_mean_time_day2dfall_dpix_boutspeed_60.png
ribgraph_mean_time_day2dfall_dpix_bouttime_3600.png
ribgraph_mean_time_day2dfall_dpix_bouttime_600.png
ribgraph_mean_time_day2dfall_dpix_bouttime_60.png
ribgraph_mean_time_day2dfall_dpix_fracboutoverinterbout_3600.png
ribgraph_mean_time_day2dfall_dpix_fracboutoverinterbout_600.png
ribgraph_mean_time_day2dfall_dpix_fracboutoverinterbout_60.png
ribgraph_mean_time_day2dfall_dpix_interbouttime_3600.png
ribgraph_mean_time_day2dfall_dpix_interbouttime_600.png
ribgraph_mean_time_day2dfall_dpix_interbouttime_60.png
ribgraph_mean_time_day2dfall_dpix_numberofboutsSLEEP_3600.png
ribgraph_mean_time_day2dfall_dpix_numberofboutsSLEEP_600.png
ribgraph_mean_time_day2dfall_dpix_numberofboutsSLEEP_60.png
ribgraph_mean_time_day2dfall_dpix_numberofbouts_3600.png
ribgraph_mean_time_day2dfall_dpix_numberofbouts_600.png
ribgraph_mean_time_day2dfall_dpix_numberofbouts_60.png
ribgraph_mean_time_day2dfall_dpix_wakingactive_1over3600.png
ribgraph_mean_time_day2dfall_fracboutoverinterbout_3600.png
ribgraph_mean_time_day2dfall_fracboutoverinterbout_600.png
ribgraph_mean_time_day2dfall_fracboutoverinterbout_60.png
ribgraph_mean_time_day2dfall_fracconsistentinitdirectionheadingangle_3600.png
ribgraph_mean_time_day2dfall_fracconsistentinitdirectionheadingangle_600.png
ribgraph_mean_time_day2dfall_fracconsistentinitdirectionheadingangle_60.png
ribgraph_mean_time_day2dfall_interboutcenterfraction_3600.png
ribgraph_mean_time_day2dfall_interboutcenterfraction_600.png
ribgraph_mean_time_day2dfall_interboutcenterfraction_60.png
ribgraph_mean_time_day2dfall_interboutrhofraction_3600.png
ribgraph_mean_time_day2dfall_interboutrhofraction_600.png
ribgraph_mean_time_day2dfall_interboutrhofraction_60.png
ribgraph_mean_time_day2dfall_interbouttime_3600.png
ribgraph_mean_time_day2dfall_interbouttime_600.png
ribgraph_mean_time_day2dfall_interbouttime_60.png
ribgraph_mean_time_day2dfall_numberofboutsSLEEP_3600.png
ribgraph_mean_time_day2dfall_numberofboutsSLEEP_600.png
ribgraph_mean_time_day2dfall_numberofboutsSLEEP_60.png
ribgraph_mean_time_day2dfall_numberofbouts_3600.png
ribgraph_mean_time_day2dfall_numberofbouts_600.png
ribgraph_mean_time_day2dfall_numberofbouts_60.png
ribgraph_mean_time_day2dfall_wakingactive_1over3600.png
ribgraph_mean_time_day2evening_active_1over3600.png
ribgraph_mean_time_day2evening_active_1over60.png
ribgraph_mean_time_day2evening_active_60over3600.png
ribgraph_mean_time_day2evening_active_60over600.png
ribgraph_mean_time_day2evening_boutaveangvelocity_3600.png
ribgraph_mean_time_day2evening_boutaveangvelocity_600.png
ribgraph_mean_time_day2evening_boutaveangvelocity_60.png
ribgraph_mean_time_day2evening_boutcenterfraction_3600.png
ribgraph_mean_time_day2evening_boutcenterfraction_600.png
ribgraph_mean_time_day2evening_boutcenterfraction_60.png
ribgraph_mean_time_day2evening_boutcumulativemovement_3600.png
ribgraph_mean_time_day2evening_boutcumulativemovement_600.png
ribgraph_mean_time_day2evening_boutcumulativemovement_60.png
ribgraph_mean_time_day2evening_boutdisplacement_3600.png
ribgraph_mean_time_day2evening_boutdisplacement_600.png
ribgraph_mean_time_day2evening_boutdisplacement_60.png
ribgraph_mean_time_day2evening_boutpeakangvelocity_3600.png
ribgraph_mean_time_day2evening_boutpeakangvelocity_600.png
ribgraph_mean_time_day2evening_boutpeakangvelocity_60.png
ribgraph_mean_time_day2evening_boutrevolutions_3600.png
ribgraph_mean_time_day2evening_boutrevolutions_600.png
ribgraph_mean_time_day2evening_boutrevolutions_60.png
ribgraph_mean_time_day2evening_boutrhofraction_3600.png
ribgraph_mean_time_day2evening_boutrhofraction_600.png
ribgraph_mean_time_day2evening_boutrhofraction_60.png
ribgraph_mean_time_day2evening_boutseizurecount_3600.png
ribgraph_mean_time_day2evening_boutseizurecount_600.png
ribgraph_mean_time_day2evening_boutseizurecount_60.png
ribgraph_mean_time_day2evening_boutspeed_3600.png
ribgraph_mean_time_day2evening_boutspeed_600.png
ribgraph_mean_time_day2evening_boutspeed_60.png
ribgraph_mean_time_day2evening_boutsumabsheadingangle_3600.png
ribgraph_mean_time_day2evening_boutsumabsheadingangle_600.png
ribgraph_mean_time_day2evening_boutsumabsheadingangle_60.png
ribgraph_mean_time_day2evening_boutsumheadingangle_3600.png
ribgraph_mean_time_day2evening_boutsumheadingangle_600.png
ribgraph_mean_time_day2evening_boutsumheadingangle_60.png
ribgraph_mean_time_day2evening_bouttime_3600.png
ribgraph_mean_time_day2evening_bouttime_600.png
ribgraph_mean_time_day2evening_bouttime_60.png
ribgraph_mean_time_day2evening_boutvelocity_3600.png
ribgraph_mean_time_day2evening_boutvelocity_600.png
ribgraph_mean_time_day2evening_boutvelocity_60.png
ribgraph_mean_time_day2evening_dpix_boutcumulativemovement_3600.png
ribgraph_mean_time_day2evening_dpix_boutcumulativemovement_600.png
ribgraph_mean_time_day2evening_dpix_boutcumulativemovement_60.png
ribgraph_mean_time_day2evening_dpix_boutseizurecount_3600.png
ribgraph_mean_time_day2evening_dpix_boutseizurecount_600.png
ribgraph_mean_time_day2evening_dpix_boutseizurecount_60.png
ribgraph_mean_time_day2evening_dpix_boutspeed_3600.png
ribgraph_mean_time_day2evening_dpix_boutspeed_600.png
ribgraph_mean_time_day2evening_dpix_boutspeed_60.png
ribgraph_mean_time_day2evening_dpix_bouttime_3600.png
ribgraph_mean_time_day2evening_dpix_bouttime_600.png
ribgraph_mean_time_day2evening_dpix_bouttime_60.png
ribgraph_mean_time_day2evening_dpix_fracboutoverinterbout_3600.png
ribgraph_mean_time_day2evening_dpix_fracboutoverinterbout_600.png
ribgraph_mean_time_day2evening_dpix_fracboutoverinterbout_60.png
ribgraph_mean_time_day2evening_dpix_interbouttime_3600.png
ribgraph_mean_time_day2evening_dpix_interbouttime_600.png
ribgraph_mean_time_day2evening_dpix_interbouttime_60.png
ribgraph_mean_time_day2evening_dpix_numberofboutsSLEEP_3600.png
ribgraph_mean_time_day2evening_dpix_numberofboutsSLEEP_600.png
ribgraph_mean_time_day2evening_dpix_numberofboutsSLEEP_60.png
ribgraph_mean_time_day2evening_dpix_numberofbouts_3600.png
ribgraph_mean_time_day2evening_dpix_numberofbouts_600.png
ribgraph_mean_time_day2evening_dpix_numberofbouts_60.png
ribgraph_mean_time_day2evening_dpix_wakingactive_1over3600.png
ribgraph_mean_time_day2evening_fracboutoverinterbout_3600.png
ribgraph_mean_time_day2evening_fracboutoverinterbout_600.png
ribgraph_mean_time_day2evening_fracboutoverinterbout_60.png
ribgraph_mean_time_day2evening_fracconsistentinitdirectionheadingangle_3600.png
ribgraph_mean_time_day2evening_fracconsistentinitdirectionheadingangle_600.png
ribgraph_mean_time_day2evening_fracconsistentinitdirectionheadingangle_60.png
ribgraph_mean_time_day2evening_interboutcenterfraction_3600.png
ribgraph_mean_time_day2evening_interboutcenterfraction_600.png
ribgraph_mean_time_day2evening_interboutcenterfraction_60.png
ribgraph_mean_time_day2evening_interboutrhofraction_3600.png
ribgraph_mean_time_day2evening_interboutrhofraction_600.png
ribgraph_mean_time_day2evening_interboutrhofraction_60.png
ribgraph_mean_time_day2evening_interbouttime_3600.png
ribgraph_mean_time_day2evening_interbouttime_600.png
ribgraph_mean_time_day2evening_interbouttime_60.png
ribgraph_mean_time_day2evening_numberofboutsSLEEP_3600.png
ribgraph_mean_time_day2evening_numberofboutsSLEEP_600.png
ribgraph_mean_time_day2evening_numberofboutsSLEEP_60.png
ribgraph_mean_time_day2evening_numberofbouts_3600.png
ribgraph_mean_time_day2evening_numberofbouts_600.png
ribgraph_mean_time_day2evening_numberofbouts_60.png
ribgraph_mean_time_day2evening_wakingactive_1over3600.png
ribgraph_mean_time_day2morning_active_1over3600.png
ribgraph_mean_time_day2morning_active_1over60.png
ribgraph_mean_time_day2morning_active_60over3600.png
ribgraph_mean_time_day2morning_active_60over600.png
ribgraph_mean_time_day2morning_boutaveangvelocity_3600.png
ribgraph_mean_time_day2morning_boutaveangvelocity_600.png
ribgraph_mean_time_day2morning_boutaveangvelocity_60.png
ribgraph_mean_time_day2morning_boutcenterfraction_3600.png
ribgraph_mean_time_day2morning_boutcenterfraction_600.png
ribgraph_mean_time_day2morning_boutcenterfraction_60.png
ribgraph_mean_time_day2morning_boutcumulativemovement_3600.png
ribgraph_mean_time_day2morning_boutcumulativemovement_600.png
ribgraph_mean_time_day2morning_boutcumulativemovement_60.png
ribgraph_mean_time_day2morning_boutdisplacement_3600.png
ribgraph_mean_time_day2morning_boutdisplacement_600.png
ribgraph_mean_time_day2morning_boutdisplacement_60.png
ribgraph_mean_time_day2morning_boutpeakangvelocity_3600.png
ribgraph_mean_time_day2morning_boutpeakangvelocity_600.png
ribgraph_mean_time_day2morning_boutpeakangvelocity_60.png
ribgraph_mean_time_day2morning_boutrevolutions_3600.png
ribgraph_mean_time_day2morning_boutrevolutions_600.png
ribgraph_mean_time_day2morning_boutrevolutions_60.png
ribgraph_mean_time_day2morning_boutrhofraction_3600.png
ribgraph_mean_time_day2morning_boutrhofraction_600.png
ribgraph_mean_time_day2morning_boutrhofraction_60.png
ribgraph_mean_time_day2morning_boutseizurecount_3600.png
ribgraph_mean_time_day2morning_boutseizurecount_600.png
ribgraph_mean_time_day2morning_boutseizurecount_60.png
ribgraph_mean_time_day2morning_boutspeed_3600.png
ribgraph_mean_time_day2morning_boutspeed_600.png
ribgraph_mean_time_day2morning_boutspeed_60.png
ribgraph_mean_time_day2morning_boutsumabsheadingangle_3600.png
ribgraph_mean_time_day2morning_boutsumabsheadingangle_600.png
ribgraph_mean_time_day2morning_boutsumabsheadingangle_60.png
ribgraph_mean_time_day2morning_boutsumheadingangle_3600.png
ribgraph_mean_time_day2morning_boutsumheadingangle_600.png
ribgraph_mean_time_day2morning_boutsumheadingangle_60.png
ribgraph_mean_time_day2morning_bouttime_3600.png
ribgraph_mean_time_day2morning_bouttime_600.png
ribgraph_mean_time_day2morning_bouttime_60.png
ribgraph_mean_time_day2morning_boutvelocity_3600.png
ribgraph_mean_time_day2morning_boutvelocity_600.png
ribgraph_mean_time_day2morning_boutvelocity_60.png
ribgraph_mean_time_day2morning_dpix_boutcumulativemovement_3600.png
ribgraph_mean_time_day2morning_dpix_boutcumulativemovement_600.png
ribgraph_mean_time_day2morning_dpix_boutcumulativemovement_60.png
ribgraph_mean_time_day2morning_dpix_boutseizurecount_3600.png
ribgraph_mean_time_day2morning_dpix_boutseizurecount_600.png
ribgraph_mean_time_day2morning_dpix_boutseizurecount_60.png
ribgraph_mean_time_day2morning_dpix_boutspeed_3600.png
ribgraph_mean_time_day2morning_dpix_boutspeed_600.png
ribgraph_mean_time_day2morning_dpix_boutspeed_60.png
ribgraph_mean_time_day2morning_dpix_bouttime_3600.png
ribgraph_mean_time_day2morning_dpix_bouttime_600.png
ribgraph_mean_time_day2morning_dpix_bouttime_60.png
ribgraph_mean_time_day2morning_dpix_fracboutoverinterbout_3600.png
ribgraph_mean_time_day2morning_dpix_fracboutoverinterbout_600.png
ribgraph_mean_time_day2morning_dpix_fracboutoverinterbout_60.png
ribgraph_mean_time_day2morning_dpix_interbouttime_3600.png
ribgraph_mean_time_day2morning_dpix_interbouttime_600.png
ribgraph_mean_time_day2morning_dpix_interbouttime_60.png
ribgraph_mean_time_day2morning_dpix_numberofboutsSLEEP_3600.png
ribgraph_mean_time_day2morning_dpix_numberofboutsSLEEP_600.png
ribgraph_mean_time_day2morning_dpix_numberofboutsSLEEP_60.png
ribgraph_mean_time_day2morning_dpix_numberofbouts_3600.png
ribgraph_mean_time_day2morning_dpix_numberofbouts_600.png
ribgraph_mean_time_day2morning_dpix_numberofbouts_60.png
ribgraph_mean_time_day2morning_dpix_wakingactive_1over3600.png
ribgraph_mean_time_day2morning_fracboutoverinterbout_3600.png
ribgraph_mean_time_day2morning_fracboutoverinterbout_600.png
ribgraph_mean_time_day2morning_fracboutoverinterbout_60.png
ribgraph_mean_time_day2morning_fracconsistentinitdirectionheadingangle_3600.png
ribgraph_mean_time_day2morning_fracconsistentinitdirectionheadingangle_600.png
ribgraph_mean_time_day2morning_fracconsistentinitdirectionheadingangle_60.png
ribgraph_mean_time_day2morning_interboutcenterfraction_3600.png
ribgraph_mean_time_day2morning_interboutcenterfraction_600.png
ribgraph_mean_time_day2morning_interboutcenterfraction_60.png
ribgraph_mean_time_day2morning_interboutrhofraction_3600.png
ribgraph_mean_time_day2morning_interboutrhofraction_600.png
ribgraph_mean_time_day2morning_interboutrhofraction_60.png
ribgraph_mean_time_day2morning_interbouttime_3600.png
ribgraph_mean_time_day2morning_interbouttime_600.png
ribgraph_mean_time_day2morning_interbouttime_60.png
ribgraph_mean_time_day2morning_numberofboutsSLEEP_3600.png
ribgraph_mean_time_day2morning_numberofboutsSLEEP_600.png
ribgraph_mean_time_day2morning_numberofboutsSLEEP_60.png
ribgraph_mean_time_day2morning_numberofbouts_3600.png
ribgraph_mean_time_day2morning_numberofbouts_600.png
ribgraph_mean_time_day2morning_numberofbouts_60.png
ribgraph_mean_time_day2morning_wakingactive_1over3600.png
ribgraph_mean_time_day2morntransition_active_1over3600.png
ribgraph_mean_time_day2morntransition_active_1over60.png
ribgraph_mean_time_day2morntransition_active_60over3600.png
ribgraph_mean_time_day2morntransition_active_60over600.png
ribgraph_mean_time_day2morntransition_boutaveangvelocity_3600.png
ribgraph_mean_time_day2morntransition_boutaveangvelocity_600.png
ribgraph_mean_time_day2morntransition_boutaveangvelocity_60.png
ribgraph_mean_time_day2morntransition_boutcenterfraction_3600.png
ribgraph_mean_time_day2morntransition_boutcenterfraction_600.png
ribgraph_mean_time_day2morntransition_boutcenterfraction_60.png
ribgraph_mean_time_day2morntransition_boutcumulativemovement_3600.png
ribgraph_mean_time_day2morntransition_boutcumulativemovement_600.png
ribgraph_mean_time_day2morntransition_boutcumulativemovement_60.png
ribgraph_mean_time_day2morntransition_boutdisplacement_3600.png
ribgraph_mean_time_day2morntransition_boutdisplacement_600.png
ribgraph_mean_time_day2morntransition_boutdisplacement_60.png
ribgraph_mean_time_day2morntransition_boutpeakangvelocity_3600.png
ribgraph_mean_time_day2morntransition_boutpeakangvelocity_600.png
ribgraph_mean_time_day2morntransition_boutpeakangvelocity_60.png
ribgraph_mean_time_day2morntransition_boutrevolutions_3600.png
ribgraph_mean_time_day2morntransition_boutrevolutions_600.png
ribgraph_mean_time_day2morntransition_boutrevolutions_60.png
ribgraph_mean_time_day2morntransition_boutrhofraction_3600.png
ribgraph_mean_time_day2morntransition_boutrhofraction_600.png
ribgraph_mean_time_day2morntransition_boutrhofraction_60.png
ribgraph_mean_time_day2morntransition_boutseizurecount_3600.png
ribgraph_mean_time_day2morntransition_boutseizurecount_600.png
ribgraph_mean_time_day2morntransition_boutseizurecount_60.png
ribgraph_mean_time_day2morntransition_boutspeed_3600.png
ribgraph_mean_time_day2morntransition_boutspeed_600.png
ribgraph_mean_time_day2morntransition_boutspeed_60.png
ribgraph_mean_time_day2morntransition_boutsumabsheadingangle_3600.png
ribgraph_mean_time_day2morntransition_boutsumabsheadingangle_600.png
ribgraph_mean_time_day2morntransition_boutsumabsheadingangle_60.png
ribgraph_mean_time_day2morntransition_boutsumheadingangle_3600.png
ribgraph_mean_time_day2morntransition_boutsumheadingangle_600.png
ribgraph_mean_time_day2morntransition_boutsumheadingangle_60.png
ribgraph_mean_time_day2morntransition_bouttime_3600.png
ribgraph_mean_time_day2morntransition_bouttime_600.png
ribgraph_mean_time_day2morntransition_bouttime_60.png
ribgraph_mean_time_day2morntransition_boutvelocity_3600.png
ribgraph_mean_time_day2morntransition_boutvelocity_600.png
ribgraph_mean_time_day2morntransition_boutvelocity_60.png
ribgraph_mean_time_day2morntransition_dpix_boutcumulativemovement_3600.png
ribgraph_mean_time_day2morntransition_dpix_boutcumulativemovement_600.png
ribgraph_mean_time_day2morntransition_dpix_boutcumulativemovement_60.png
ribgraph_mean_time_day2morntransition_dpix_boutseizurecount_3600.png
ribgraph_mean_time_day2morntransition_dpix_boutseizurecount_600.png
ribgraph_mean_time_day2morntransition_dpix_boutseizurecount_60.png
ribgraph_mean_time_day2morntransition_dpix_boutspeed_3600.png
ribgraph_mean_time_day2morntransition_dpix_boutspeed_600.png
ribgraph_mean_time_day2morntransition_dpix_boutspeed_60.png
ribgraph_mean_time_day2morntransition_dpix_bouttime_3600.png
ribgraph_mean_time_day2morntransition_dpix_bouttime_600.png
ribgraph_mean_time_day2morntransition_dpix_bouttime_60.png
ribgraph_mean_time_day2morntransition_dpix_fracboutoverinterbout_3600.png
ribgraph_mean_time_day2morntransition_dpix_fracboutoverinterbout_600.png
ribgraph_mean_time_day2morntransition_dpix_fracboutoverinterbout_60.png
ribgraph_mean_time_day2morntransition_dpix_interbouttime_3600.png
ribgraph_mean_time_day2morntransition_dpix_interbouttime_600.png
ribgraph_mean_time_day2morntransition_dpix_interbouttime_60.png
ribgraph_mean_time_day2morntransition_dpix_numberofboutsSLEEP_3600.png
ribgraph_mean_time_day2morntransition_dpix_numberofboutsSLEEP_600.png
ribgraph_mean_time_day2morntransition_dpix_numberofboutsSLEEP_60.png
ribgraph_mean_time_day2morntransition_dpix_numberofbouts_3600.png
ribgraph_mean_time_day2morntransition_dpix_numberofbouts_600.png
ribgraph_mean_time_day2morntransition_dpix_numberofbouts_60.png
ribgraph_mean_time_day2morntransition_dpix_wakingactive_1over3600.png
ribgraph_mean_time_day2morntransition_fracboutoverinterbout_3600.png
ribgraph_mean_time_day2morntransition_fracboutoverinterbout_600.png
ribgraph_mean_time_day2morntransition_fracboutoverinterbout_60.png
ribgraph_mean_time_day2morntransition_fracconsistentinitdirectionheadingangle_3600.png
ribgraph_mean_time_day2morntransition_fracconsistentinitdirectionheadingangle_600.png
ribgraph_mean_time_day2morntransition_fracconsistentinitdirectionheadingangle_60.png
ribgraph_mean_time_day2morntransition_interboutcenterfraction_3600.png
ribgraph_mean_time_day2morntransition_interboutcenterfraction_600.png
ribgraph_mean_time_day2morntransition_interboutcenterfraction_60.png
ribgraph_mean_time_day2morntransition_interboutrhofraction_3600.png
ribgraph_mean_time_day2morntransition_interboutrhofraction_600.png
ribgraph_mean_time_day2morntransition_interboutrhofraction_60.png
ribgraph_mean_time_day2morntransition_interbouttime_3600.png
ribgraph_mean_time_day2morntransition_interbouttime_600.png
ribgraph_mean_time_day2morntransition_interbouttime_60.png
ribgraph_mean_time_day2morntransition_numberofboutsSLEEP_3600.png
ribgraph_mean_time_day2morntransition_numberofboutsSLEEP_600.png
ribgraph_mean_time_day2morntransition_numberofboutsSLEEP_60.png
ribgraph_mean_time_day2morntransition_numberofbouts_3600.png
ribgraph_mean_time_day2morntransition_numberofbouts_600.png
ribgraph_mean_time_day2morntransition_numberofbouts_60.png
ribgraph_mean_time_day2morntransition_wakingactive_1over3600.png
ribgraph_mean_time_day2mslf_active_1over3600.png
ribgraph_mean_time_day2mslf_active_1over60.png
ribgraph_mean_time_day2mslf_active_60over3600.png
ribgraph_mean_time_day2mslf_active_60over600.png
ribgraph_mean_time_day2mslf_boutaveangvelocity_3600.png
ribgraph_mean_time_day2mslf_boutaveangvelocity_600.png
ribgraph_mean_time_day2mslf_boutaveangvelocity_60.png
ribgraph_mean_time_day2mslf_boutcenterfraction_3600.png
ribgraph_mean_time_day2mslf_boutcenterfraction_600.png
ribgraph_mean_time_day2mslf_boutcenterfraction_60.png
ribgraph_mean_time_day2mslf_boutcumulativemovement_3600.png
ribgraph_mean_time_day2mslf_boutcumulativemovement_600.png
ribgraph_mean_time_day2mslf_boutcumulativemovement_60.png
ribgraph_mean_time_day2mslf_boutdisplacement_3600.png
ribgraph_mean_time_day2mslf_boutdisplacement_600.png
ribgraph_mean_time_day2mslf_boutdisplacement_60.png
ribgraph_mean_time_day2mslf_boutpeakangvelocity_3600.png
ribgraph_mean_time_day2mslf_boutpeakangvelocity_600.png
ribgraph_mean_time_day2mslf_boutpeakangvelocity_60.png
ribgraph_mean_time_day2mslf_boutrevolutions_3600.png
ribgraph_mean_time_day2mslf_boutrevolutions_600.png
ribgraph_mean_time_day2mslf_boutrevolutions_60.png
ribgraph_mean_time_day2mslf_boutrhofraction_3600.png
ribgraph_mean_time_day2mslf_boutrhofraction_600.png
ribgraph_mean_time_day2mslf_boutrhofraction_60.png
ribgraph_mean_time_day2mslf_boutseizurecount_3600.png
ribgraph_mean_time_day2mslf_boutseizurecount_600.png
ribgraph_mean_time_day2mslf_boutseizurecount_60.png
ribgraph_mean_time_day2mslf_boutspeed_3600.png
ribgraph_mean_time_day2mslf_boutspeed_600.png
ribgraph_mean_time_day2mslf_boutspeed_60.png
ribgraph_mean_time_day2mslf_boutsumabsheadingangle_3600.png
ribgraph_mean_time_day2mslf_boutsumabsheadingangle_600.png
ribgraph_mean_time_day2mslf_boutsumabsheadingangle_60.png
ribgraph_mean_time_day2mslf_boutsumheadingangle_3600.png
ribgraph_mean_time_day2mslf_boutsumheadingangle_600.png
ribgraph_mean_time_day2mslf_boutsumheadingangle_60.png
ribgraph_mean_time_day2mslf_bouttime_3600.png
ribgraph_mean_time_day2mslf_bouttime_600.png
ribgraph_mean_time_day2mslf_bouttime_60.png
ribgraph_mean_time_day2mslf_boutvelocity_3600.png
ribgraph_mean_time_day2mslf_boutvelocity_600.png
ribgraph_mean_time_day2mslf_boutvelocity_60.png
ribgraph_mean_time_day2mslf_dpix_boutcumulativemovement_3600.png
ribgraph_mean_time_day2mslf_dpix_boutcumulativemovement_600.png
ribgraph_mean_time_day2mslf_dpix_boutcumulativemovement_60.png
ribgraph_mean_time_day2mslf_dpix_boutseizurecount_3600.png
ribgraph_mean_time_day2mslf_dpix_boutseizurecount_600.png
ribgraph_mean_time_day2mslf_dpix_boutseizurecount_60.png
ribgraph_mean_time_day2mslf_dpix_boutspeed_3600.png
ribgraph_mean_time_day2mslf_dpix_boutspeed_600.png
ribgraph_mean_time_day2mslf_dpix_boutspeed_60.png
ribgraph_mean_time_day2mslf_dpix_bouttime_3600.png
ribgraph_mean_time_day2mslf_dpix_bouttime_600.png
ribgraph_mean_time_day2mslf_dpix_bouttime_60.png
ribgraph_mean_time_day2mslf_dpix_fracboutoverinterbout_3600.png
ribgraph_mean_time_day2mslf_dpix_fracboutoverinterbout_600.png
ribgraph_mean_time_day2mslf_dpix_fracboutoverinterbout_60.png
ribgraph_mean_time_day2mslf_dpix_interbouttime_3600.png
ribgraph_mean_time_day2mslf_dpix_interbouttime_600.png
ribgraph_mean_time_day2mslf_dpix_interbouttime_60.png
ribgraph_mean_time_day2mslf_dpix_numberofboutsSLEEP_3600.png
ribgraph_mean_time_day2mslf_dpix_numberofboutsSLEEP_600.png
ribgraph_mean_time_day2mslf_dpix_numberofboutsSLEEP_60.png
ribgraph_mean_time_day2mslf_dpix_numberofbouts_3600.png
ribgraph_mean_time_day2mslf_dpix_numberofbouts_600.png
ribgraph_mean_time_day2mslf_dpix_numberofbouts_60.png
ribgraph_mean_time_day2mslf_dpix_wakingactive_1over3600.png
ribgraph_mean_time_day2mslf_fracboutoverinterbout_3600.png
ribgraph_mean_time_day2mslf_fracboutoverinterbout_600.png
ribgraph_mean_time_day2mslf_fracboutoverinterbout_60.png
ribgraph_mean_time_day2mslf_fracconsistentinitdirectionheadingangle_3600.png
ribgraph_mean_time_day2mslf_fracconsistentinitdirectionheadingangle_600.png
ribgraph_mean_time_day2mslf_fracconsistentinitdirectionheadingangle_60.png
ribgraph_mean_time_day2mslf_interboutcenterfraction_3600.png
ribgraph_mean_time_day2mslf_interboutcenterfraction_600.png
ribgraph_mean_time_day2mslf_interboutcenterfraction_60.png
ribgraph_mean_time_day2mslf_interboutrhofraction_3600.png
ribgraph_mean_time_day2mslf_interboutrhofraction_600.png
ribgraph_mean_time_day2mslf_interboutrhofraction_60.png
ribgraph_mean_time_day2mslf_interbouttime_3600.png
ribgraph_mean_time_day2mslf_interbouttime_600.png
ribgraph_mean_time_day2mslf_interbouttime_60.png
ribgraph_mean_time_day2mslf_numberofboutsSLEEP_3600.png
ribgraph_mean_time_day2mslf_numberofboutsSLEEP_600.png
ribgraph_mean_time_day2mslf_numberofboutsSLEEP_60.png
ribgraph_mean_time_day2mslf_numberofbouts_3600.png
ribgraph_mean_time_day2mslf_numberofbouts_600.png
ribgraph_mean_time_day2mslf_numberofbouts_60.png
ribgraph_mean_time_day2mslf_wakingactive_1over3600.png
ribgraph_mean_time_day2nightall_active_1over3600.png
ribgraph_mean_time_day2nightall_active_1over60.png
ribgraph_mean_time_day2nightall_active_60over3600.png
ribgraph_mean_time_day2nightall_active_60over600.png
ribgraph_mean_time_day2nightall_boutaveangvelocity_3600.png
ribgraph_mean_time_day2nightall_boutaveangvelocity_600.png
ribgraph_mean_time_day2nightall_boutaveangvelocity_60.png
ribgraph_mean_time_day2nightall_boutcenterfraction_3600.png
ribgraph_mean_time_day2nightall_boutcenterfraction_600.png
ribgraph_mean_time_day2nightall_boutcenterfraction_60.png
ribgraph_mean_time_day2nightall_boutcumulativemovement_3600.png
ribgraph_mean_time_day2nightall_boutcumulativemovement_600.png
ribgraph_mean_time_day2nightall_boutcumulativemovement_60.png
ribgraph_mean_time_day2nightall_boutdisplacement_3600.png
ribgraph_mean_time_day2nightall_boutdisplacement_600.png
ribgraph_mean_time_day2nightall_boutdisplacement_60.png
ribgraph_mean_time_day2nightall_boutpeakangvelocity_3600.png
ribgraph_mean_time_day2nightall_boutpeakangvelocity_600.png
ribgraph_mean_time_day2nightall_boutpeakangvelocity_60.png
ribgraph_mean_time_day2nightall_boutrevolutions_3600.png
ribgraph_mean_time_day2nightall_boutrevolutions_600.png
ribgraph_mean_time_day2nightall_boutrevolutions_60.png
ribgraph_mean_time_day2nightall_boutrhofraction_3600.png
ribgraph_mean_time_day2nightall_boutrhofraction_600.png
ribgraph_mean_time_day2nightall_boutrhofraction_60.png
ribgraph_mean_time_day2nightall_boutseizurecount_3600.png
ribgraph_mean_time_day2nightall_boutseizurecount_600.png
ribgraph_mean_time_day2nightall_boutseizurecount_60.png
ribgraph_mean_time_day2nightall_boutspeed_3600.png
ribgraph_mean_time_day2nightall_boutspeed_600.png
ribgraph_mean_time_day2nightall_boutspeed_60.png
ribgraph_mean_time_day2nightall_boutsumabsheadingangle_3600.png
ribgraph_mean_time_day2nightall_boutsumabsheadingangle_600.png
ribgraph_mean_time_day2nightall_boutsumabsheadingangle_60.png
ribgraph_mean_time_day2nightall_boutsumheadingangle_3600.png
ribgraph_mean_time_day2nightall_boutsumheadingangle_600.png
ribgraph_mean_time_day2nightall_boutsumheadingangle_60.png
ribgraph_mean_time_day2nightall_bouttime_3600.png
ribgraph_mean_time_day2nightall_bouttime_600.png
ribgraph_mean_time_day2nightall_bouttime_60.png
ribgraph_mean_time_day2nightall_boutvelocity_3600.png
ribgraph_mean_time_day2nightall_boutvelocity_600.png
ribgraph_mean_time_day2nightall_boutvelocity_60.png
ribgraph_mean_time_day2nightall_dpix_boutcumulativemovement_3600.png
ribgraph_mean_time_day2nightall_dpix_boutcumulativemovement_600.png
ribgraph_mean_time_day2nightall_dpix_boutcumulativemovement_60.png
ribgraph_mean_time_day2nightall_dpix_boutseizurecount_3600.png
ribgraph_mean_time_day2nightall_dpix_boutseizurecount_600.png
ribgraph_mean_time_day2nightall_dpix_boutseizurecount_60.png
ribgraph_mean_time_day2nightall_dpix_boutspeed_3600.png
ribgraph_mean_time_day2nightall_dpix_boutspeed_600.png
ribgraph_mean_time_day2nightall_dpix_boutspeed_60.png
ribgraph_mean_time_day2nightall_dpix_bouttime_3600.png
ribgraph_mean_time_day2nightall_dpix_bouttime_600.png
ribgraph_mean_time_day2nightall_dpix_bouttime_60.png
ribgraph_mean_time_day2nightall_dpix_fracboutoverinterbout_3600.png
ribgraph_mean_time_day2nightall_dpix_fracboutoverinterbout_600.png
ribgraph_mean_time_day2nightall_dpix_fracboutoverinterbout_60.png
ribgraph_mean_time_day2nightall_dpix_interbouttime_3600.png
ribgraph_mean_time_day2nightall_dpix_interbouttime_600.png
ribgraph_mean_time_day2nightall_dpix_interbouttime_60.png
ribgraph_mean_time_day2nightall_dpix_numberofboutsSLEEP_3600.png
ribgraph_mean_time_day2nightall_dpix_numberofboutsSLEEP_600.png
ribgraph_mean_time_day2nightall_dpix_numberofboutsSLEEP_60.png
ribgraph_mean_time_day2nightall_dpix_numberofbouts_3600.png
ribgraph_mean_time_day2nightall_dpix_numberofbouts_600.png
ribgraph_mean_time_day2nightall_dpix_numberofbouts_60.png
ribgraph_mean_time_day2nightall_dpix_wakingactive_1over3600.png
ribgraph_mean_time_day2nightall_fracboutoverinterbout_3600.png
ribgraph_mean_time_day2nightall_fracboutoverinterbout_600.png
ribgraph_mean_time_day2nightall_fracboutoverinterbout_60.png
ribgraph_mean_time_day2nightall_fracconsistentinitdirectionheadingangle_3600.png
ribgraph_mean_time_day2nightall_fracconsistentinitdirectionheadingangle_600.png
ribgraph_mean_time_day2nightall_fracconsistentinitdirectionheadingangle_60.png
ribgraph_mean_time_day2nightall_interboutcenterfraction_3600.png
ribgraph_mean_time_day2nightall_interboutcenterfraction_600.png
ribgraph_mean_time_day2nightall_interboutcenterfraction_60.png
ribgraph_mean_time_day2nightall_interboutrhofraction_3600.png
ribgraph_mean_time_day2nightall_interboutrhofraction_600.png
ribgraph_mean_time_day2nightall_interboutrhofraction_60.png
ribgraph_mean_time_day2nightall_interbouttime_3600.png
ribgraph_mean_time_day2nightall_interbouttime_600.png
ribgraph_mean_time_day2nightall_interbouttime_60.png
ribgraph_mean_time_day2nightall_numberofboutsSLEEP_3600.png
ribgraph_mean_time_day2nightall_numberofboutsSLEEP_600.png
ribgraph_mean_time_day2nightall_numberofboutsSLEEP_60.png
ribgraph_mean_time_day2nightall_numberofbouts_3600.png
ribgraph_mean_time_day2nightall_numberofbouts_600.png
ribgraph_mean_time_day2nightall_numberofbouts_60.png
ribgraph_mean_time_day2nightall_wakingactive_1over3600.png
ribgraph_mean_time_day2nightlf_active_1over3600.png
ribgraph_mean_time_day2nightlf_active_1over60.png
ribgraph_mean_time_day2nightlf_active_60over3600.png
ribgraph_mean_time_day2nightlf_active_60over600.png
ribgraph_mean_time_day2nightlf_boutaveangvelocity_3600.png
ribgraph_mean_time_day2nightlf_boutaveangvelocity_600.png
ribgraph_mean_time_day2nightlf_boutaveangvelocity_60.png
ribgraph_mean_time_day2nightlf_boutcenterfraction_3600.png
ribgraph_mean_time_day2nightlf_boutcenterfraction_600.png
ribgraph_mean_time_day2nightlf_boutcenterfraction_60.png
ribgraph_mean_time_day2nightlf_boutcumulativemovement_3600.png
ribgraph_mean_time_day2nightlf_boutcumulativemovement_600.png
ribgraph_mean_time_day2nightlf_boutcumulativemovement_60.png
ribgraph_mean_time_day2nightlf_boutdisplacement_3600.png
ribgraph_mean_time_day2nightlf_boutdisplacement_600.png
ribgraph_mean_time_day2nightlf_boutdisplacement_60.png
ribgraph_mean_time_day2nightlf_boutpeakangvelocity_3600.png
ribgraph_mean_time_day2nightlf_boutpeakangvelocity_600.png
ribgraph_mean_time_day2nightlf_boutpeakangvelocity_60.png
ribgraph_mean_time_day2nightlf_boutrevolutions_3600.png
ribgraph_mean_time_day2nightlf_boutrevolutions_600.png
ribgraph_mean_time_day2nightlf_boutrevolutions_60.png
ribgraph_mean_time_day2nightlf_boutrhofraction_3600.png
ribgraph_mean_time_day2nightlf_boutrhofraction_600.png
ribgraph_mean_time_day2nightlf_boutrhofraction_60.png
ribgraph_mean_time_day2nightlf_boutseizurecount_3600.png
ribgraph_mean_time_day2nightlf_boutseizurecount_600.png
ribgraph_mean_time_day2nightlf_boutseizurecount_60.png
ribgraph_mean_time_day2nightlf_boutspeed_3600.png
ribgraph_mean_time_day2nightlf_boutspeed_600.png
ribgraph_mean_time_day2nightlf_boutspeed_60.png
ribgraph_mean_time_day2nightlf_boutsumabsheadingangle_3600.png
ribgraph_mean_time_day2nightlf_boutsumabsheadingangle_600.png
ribgraph_mean_time_day2nightlf_boutsumabsheadingangle_60.png
ribgraph_mean_time_day2nightlf_boutsumheadingangle_3600.png
ribgraph_mean_time_day2nightlf_boutsumheadingangle_600.png
ribgraph_mean_time_day2nightlf_boutsumheadingangle_60.png
ribgraph_mean_time_day2nightlf_bouttime_3600.png
ribgraph_mean_time_day2nightlf_bouttime_600.png
ribgraph_mean_time_day2nightlf_bouttime_60.png
ribgraph_mean_time_day2nightlf_boutvelocity_3600.png
ribgraph_mean_time_day2nightlf_boutvelocity_600.png
ribgraph_mean_time_day2nightlf_boutvelocity_60.png
ribgraph_mean_time_day2nightlf_dpix_boutcumulativemovement_3600.png
ribgraph_mean_time_day2nightlf_dpix_boutcumulativemovement_600.png
ribgraph_mean_time_day2nightlf_dpix_boutcumulativemovement_60.png
ribgraph_mean_time_day2nightlf_dpix_boutseizurecount_3600.png
ribgraph_mean_time_day2nightlf_dpix_boutseizurecount_600.png
ribgraph_mean_time_day2nightlf_dpix_boutseizurecount_60.png
ribgraph_mean_time_day2nightlf_dpix_boutspeed_3600.png
ribgraph_mean_time_day2nightlf_dpix_boutspeed_600.png
ribgraph_mean_time_day2nightlf_dpix_boutspeed_60.png
ribgraph_mean_time_day2nightlf_dpix_bouttime_3600.png
ribgraph_mean_time_day2nightlf_dpix_bouttime_600.png
ribgraph_mean_time_day2nightlf_dpix_bouttime_60.png
ribgraph_mean_time_day2nightlf_dpix_fracboutoverinterbout_3600.png
ribgraph_mean_time_day2nightlf_dpix_fracboutoverinterbout_600.png
ribgraph_mean_time_day2nightlf_dpix_fracboutoverinterbout_60.png
ribgraph_mean_time_day2nightlf_dpix_interbouttime_3600.png
ribgraph_mean_time_day2nightlf_dpix_interbouttime_600.png
ribgraph_mean_time_day2nightlf_dpix_interbouttime_60.png
ribgraph_mean_time_day2nightlf_dpix_numberofboutsSLEEP_3600.png
ribgraph_mean_time_day2nightlf_dpix_numberofboutsSLEEP_600.png
ribgraph_mean_time_day2nightlf_dpix_numberofboutsSLEEP_60.png
ribgraph_mean_time_day2nightlf_dpix_numberofbouts_3600.png
ribgraph_mean_time_day2nightlf_dpix_numberofbouts_600.png
ribgraph_mean_time_day2nightlf_dpix_numberofbouts_60.png
ribgraph_mean_time_day2nightlf_dpix_wakingactive_1over3600.png
ribgraph_mean_time_day2nightlf_fracboutoverinterbout_3600.png
ribgraph_mean_time_day2nightlf_fracboutoverinterbout_600.png
ribgraph_mean_time_day2nightlf_fracboutoverinterbout_60.png
ribgraph_mean_time_day2nightlf_fracconsistentinitdirectionheadingangle_3600.png
ribgraph_mean_time_day2nightlf_fracconsistentinitdirectionheadingangle_600.png
ribgraph_mean_time_day2nightlf_fracconsistentinitdirectionheadingangle_60.png
ribgraph_mean_time_day2nightlf_interboutcenterfraction_3600.png
ribgraph_mean_time_day2nightlf_interboutcenterfraction_600.png
ribgraph_mean_time_day2nightlf_interboutcenterfraction_60.png
ribgraph_mean_time_day2nightlf_interboutrhofraction_3600.png
ribgraph_mean_time_day2nightlf_interboutrhofraction_600.png
ribgraph_mean_time_day2nightlf_interboutrhofraction_60.png
ribgraph_mean_time_day2nightlf_interbouttime_3600.png
ribgraph_mean_time_day2nightlf_interbouttime_600.png
ribgraph_mean_time_day2nightlf_interbouttime_60.png
ribgraph_mean_time_day2nightlf_numberofboutsSLEEP_3600.png
ribgraph_mean_time_day2nightlf_numberofboutsSLEEP_600.png
ribgraph_mean_time_day2nightlf_numberofboutsSLEEP_60.png
ribgraph_mean_time_day2nightlf_numberofbouts_3600.png
ribgraph_mean_time_day2nightlf_numberofbouts_600.png
ribgraph_mean_time_day2nightlf_numberofbouts_60.png
ribgraph_mean_time_day2nightlf_wakingactive_1over3600.png
ribgraph_mean_time_day2nightnostim_active_1over3600.png
ribgraph_mean_time_day2nightnostim_active_1over60.png
ribgraph_mean_time_day2nightnostim_active_60over3600.png
ribgraph_mean_time_day2nightnostim_active_60over600.png
ribgraph_mean_time_day2nightnostim_boutaveangvelocity_3600.png
ribgraph_mean_time_day2nightnostim_boutaveangvelocity_600.png
ribgraph_mean_time_day2nightnostim_boutaveangvelocity_60.png
ribgraph_mean_time_day2nightnostim_boutcenterfraction_3600.png
ribgraph_mean_time_day2nightnostim_boutcenterfraction_600.png
ribgraph_mean_time_day2nightnostim_boutcenterfraction_60.png
ribgraph_mean_time_day2nightnostim_boutcumulativemovement_3600.png
ribgraph_mean_time_day2nightnostim_boutcumulativemovement_600.png
ribgraph_mean_time_day2nightnostim_boutcumulativemovement_60.png
ribgraph_mean_time_day2nightnostim_boutdisplacement_3600.png
ribgraph_mean_time_day2nightnostim_boutdisplacement_600.png
ribgraph_mean_time_day2nightnostim_boutdisplacement_60.png
ribgraph_mean_time_day2nightnostim_boutpeakangvelocity_3600.png
ribgraph_mean_time_day2nightnostim_boutpeakangvelocity_600.png
ribgraph_mean_time_day2nightnostim_boutpeakangvelocity_60.png
ribgraph_mean_time_day2nightnostim_boutrevolutions_3600.png
ribgraph_mean_time_day2nightnostim_boutrevolutions_600.png
ribgraph_mean_time_day2nightnostim_boutrevolutions_60.png
ribgraph_mean_time_day2nightnostim_boutrhofraction_3600.png
ribgraph_mean_time_day2nightnostim_boutrhofraction_600.png
ribgraph_mean_time_day2nightnostim_boutrhofraction_60.png
ribgraph_mean_time_day2nightnostim_boutseizurecount_3600.png
ribgraph_mean_time_day2nightnostim_boutseizurecount_600.png
ribgraph_mean_time_day2nightnostim_boutseizurecount_60.png
ribgraph_mean_time_day2nightnostim_boutspeed_3600.png
ribgraph_mean_time_day2nightnostim_boutspeed_600.png
ribgraph_mean_time_day2nightnostim_boutspeed_60.png
ribgraph_mean_time_day2nightnostim_boutsumabsheadingangle_3600.png
ribgraph_mean_time_day2nightnostim_boutsumabsheadingangle_600.png
ribgraph_mean_time_day2nightnostim_boutsumabsheadingangle_60.png
ribgraph_mean_time_day2nightnostim_boutsumheadingangle_3600.png
ribgraph_mean_time_day2nightnostim_boutsumheadingangle_600.png
ribgraph_mean_time_day2nightnostim_boutsumheadingangle_60.png
ribgraph_mean_time_day2nightnostim_bouttime_3600.png
ribgraph_mean_time_day2nightnostim_bouttime_600.png
ribgraph_mean_time_day2nightnostim_bouttime_60.png
ribgraph_mean_time_day2nightnostim_boutvelocity_3600.png
ribgraph_mean_time_day2nightnostim_boutvelocity_600.png
ribgraph_mean_time_day2nightnostim_boutvelocity_60.png
ribgraph_mean_time_day2nightnostim_dpix_boutcumulativemovement_3600.png
ribgraph_mean_time_day2nightnostim_dpix_boutcumulativemovement_600.png
ribgraph_mean_time_day2nightnostim_dpix_boutcumulativemovement_60.png
ribgraph_mean_time_day2nightnostim_dpix_boutseizurecount_3600.png
ribgraph_mean_time_day2nightnostim_dpix_boutseizurecount_600.png
ribgraph_mean_time_day2nightnostim_dpix_boutseizurecount_60.png
ribgraph_mean_time_day2nightnostim_dpix_boutspeed_3600.png
ribgraph_mean_time_day2nightnostim_dpix_boutspeed_600.png
ribgraph_mean_time_day2nightnostim_dpix_boutspeed_60.png
ribgraph_mean_time_day2nightnostim_dpix_bouttime_3600.png
ribgraph_mean_time_day2nightnostim_dpix_bouttime_600.png
ribgraph_mean_time_day2nightnostim_dpix_bouttime_60.png
ribgraph_mean_time_day2nightnostim_dpix_fracboutoverinterbout_3600.png
ribgraph_mean_time_day2nightnostim_dpix_fracboutoverinterbout_600.png
ribgraph_mean_time_day2nightnostim_dpix_fracboutoverinterbout_60.png
ribgraph_mean_time_day2nightnostim_dpix_interbouttime_3600.png
ribgraph_mean_time_day2nightnostim_dpix_interbouttime_600.png
ribgraph_mean_time_day2nightnostim_dpix_interbouttime_60.png
ribgraph_mean_time_day2nightnostim_dpix_numberofboutsSLEEP_3600.png
ribgraph_mean_time_day2nightnostim_dpix_numberofboutsSLEEP_600.png
ribgraph_mean_time_day2nightnostim_dpix_numberofboutsSLEEP_60.png
ribgraph_mean_time_day2nightnostim_dpix_numberofbouts_3600.png
ribgraph_mean_time_day2nightnostim_dpix_numberofbouts_600.png
ribgraph_mean_time_day2nightnostim_dpix_numberofbouts_60.png
ribgraph_mean_time_day2nightnostim_dpix_wakingactive_1over3600.png
ribgraph_mean_time_day2nightnostim_fracboutoverinterbout_3600.png
ribgraph_mean_time_day2nightnostim_fracboutoverinterbout_600.png
ribgraph_mean_time_day2nightnostim_fracboutoverinterbout_60.png
ribgraph_mean_time_day2nightnostim_fracconsistentinitdirectionheadingangle_3600.png
ribgraph_mean_time_day2nightnostim_fracconsistentinitdirectionheadingangle_600.png
ribgraph_mean_time_day2nightnostim_fracconsistentinitdirectionheadingangle_60.png
ribgraph_mean_time_day2nightnostim_interboutcenterfraction_3600.png
ribgraph_mean_time_day2nightnostim_interboutcenterfraction_600.png
ribgraph_mean_time_day2nightnostim_interboutcenterfraction_60.png
ribgraph_mean_time_day2nightnostim_interboutrhofraction_3600.png
ribgraph_mean_time_day2nightnostim_interboutrhofraction_600.png
ribgraph_mean_time_day2nightnostim_interboutrhofraction_60.png
ribgraph_mean_time_day2nightnostim_interbouttime_3600.png
ribgraph_mean_time_day2nightnostim_interbouttime_600.png
ribgraph_mean_time_day2nightnostim_interbouttime_60.png
ribgraph_mean_time_day2nightnostim_numberofboutsSLEEP_3600.png
ribgraph_mean_time_day2nightnostim_numberofboutsSLEEP_600.png
ribgraph_mean_time_day2nightnostim_numberofboutsSLEEP_60.png
ribgraph_mean_time_day2nightnostim_numberofbouts_3600.png
ribgraph_mean_time_day2nightnostim_numberofbouts_600.png
ribgraph_mean_time_day2nightnostim_numberofbouts_60.png
ribgraph_mean_time_day2nightnostim_wakingactive_1over3600.png
ribgraph_mean_time_day2nightnotstim2_active_1over3600.png
ribgraph_mean_time_day2nightnotstim2_active_1over60.png
ribgraph_mean_time_day2nightnotstim2_active_60over3600.png
ribgraph_mean_time_day2nightnotstim2_active_60over600.png
ribgraph_mean_time_day2nightnotstim2_boutaveangvelocity_3600.png
ribgraph_mean_time_day2nightnotstim2_boutaveangvelocity_600.png
ribgraph_mean_time_day2nightnotstim2_boutaveangvelocity_60.png
ribgraph_mean_time_day2nightnotstim2_boutcenterfraction_3600.png
ribgraph_mean_time_day2nightnotstim2_boutcenterfraction_600.png
ribgraph_mean_time_day2nightnotstim2_boutcenterfraction_60.png
ribgraph_mean_time_day2nightnotstim2_boutcumulativemovement_3600.png
ribgraph_mean_time_day2nightnotstim2_boutcumulativemovement_600.png
ribgraph_mean_time_day2nightnotstim2_boutcumulativemovement_60.png
ribgraph_mean_time_day2nightnotstim2_boutdisplacement_3600.png
ribgraph_mean_time_day2nightnotstim2_boutdisplacement_600.png
ribgraph_mean_time_day2nightnotstim2_boutdisplacement_60.png
ribgraph_mean_time_day2nightnotstim2_boutpeakangvelocity_3600.png
ribgraph_mean_time_day2nightnotstim2_boutpeakangvelocity_600.png
ribgraph_mean_time_day2nightnotstim2_boutpeakangvelocity_60.png
ribgraph_mean_time_day2nightnotstim2_boutrevolutions_3600.png
ribgraph_mean_time_day2nightnotstim2_boutrevolutions_600.png
ribgraph_mean_time_day2nightnotstim2_boutrevolutions_60.png
ribgraph_mean_time_day2nightnotstim2_boutrhofraction_3600.png
ribgraph_mean_time_day2nightnotstim2_boutrhofraction_600.png
ribgraph_mean_time_day2nightnotstim2_boutrhofraction_60.png
ribgraph_mean_time_day2nightnotstim2_boutseizurecount_3600.png
ribgraph_mean_time_day2nightnotstim2_boutseizurecount_600.png
ribgraph_mean_time_day2nightnotstim2_boutseizurecount_60.png
ribgraph_mean_time_day2nightnotstim2_boutspeed_3600.png
ribgraph_mean_time_day2nightnotstim2_boutspeed_600.png
ribgraph_mean_time_day2nightnotstim2_boutspeed_60.png
ribgraph_mean_time_day2nightnotstim2_boutsumabsheadingangle_3600.png
ribgraph_mean_time_day2nightnotstim2_boutsumabsheadingangle_600.png
ribgraph_mean_time_day2nightnotstim2_boutsumabsheadingangle_60.png
ribgraph_mean_time_day2nightnotstim2_boutsumheadingangle_3600.png
ribgraph_mean_time_day2nightnotstim2_boutsumheadingangle_600.png
ribgraph_mean_time_day2nightnotstim2_boutsumheadingangle_60.png
ribgraph_mean_time_day2nightnotstim2_bouttime_3600.png
ribgraph_mean_time_day2nightnotstim2_bouttime_600.png
ribgraph_mean_time_day2nightnotstim2_bouttime_60.png
ribgraph_mean_time_day2nightnotstim2_boutvelocity_3600.png
ribgraph_mean_time_day2nightnotstim2_boutvelocity_600.png
ribgraph_mean_time_day2nightnotstim2_boutvelocity_60.png
ribgraph_mean_time_day2nightnotstim2_dpix_boutcumulativemovement_3600.png
ribgraph_mean_time_day2nightnotstim2_dpix_boutcumulativemovement_600.png
ribgraph_mean_time_day2nightnotstim2_dpix_boutcumulativemovement_60.png
ribgraph_mean_time_day2nightnotstim2_dpix_boutseizurecount_3600.png
ribgraph_mean_time_day2nightnotstim2_dpix_boutseizurecount_600.png
ribgraph_mean_time_day2nightnotstim2_dpix_boutseizurecount_60.png
ribgraph_mean_time_day2nightnotstim2_dpix_boutspeed_3600.png
ribgraph_mean_time_day2nightnotstim2_dpix_boutspeed_600.png
ribgraph_mean_time_day2nightnotstim2_dpix_boutspeed_60.png
ribgraph_mean_time_day2nightnotstim2_dpix_bouttime_3600.png
ribgraph_mean_time_day2nightnotstim2_dpix_bouttime_600.png
ribgraph_mean_time_day2nightnotstim2_dpix_bouttime_60.png
ribgraph_mean_time_day2nightnotstim2_dpix_fracboutoverinterbout_3600.png
ribgraph_mean_time_day2nightnotstim2_dpix_fracboutoverinterbout_600.png
ribgraph_mean_time_day2nightnotstim2_dpix_fracboutoverinterbout_60.png
ribgraph_mean_time_day2nightnotstim2_dpix_interbouttime_3600.png
ribgraph_mean_time_day2nightnotstim2_dpix_interbouttime_600.png
ribgraph_mean_time_day2nightnotstim2_dpix_interbouttime_60.png
ribgraph_mean_time_day2nightnotstim2_dpix_numberofboutsSLEEP_3600.png
ribgraph_mean_time_day2nightnotstim2_dpix_numberofboutsSLEEP_600.png
ribgraph_mean_time_day2nightnotstim2_dpix_numberofboutsSLEEP_60.png
ribgraph_mean_time_day2nightnotstim2_dpix_numberofbouts_3600.png
ribgraph_mean_time_day2nightnotstim2_dpix_numberofbouts_600.png
ribgraph_mean_time_day2nightnotstim2_dpix_numberofbouts_60.png
ribgraph_mean_time_day2nightnotstim2_dpix_wakingactive_1over3600.png
ribgraph_mean_time_day2nightnotstim2_fracboutoverinterbout_3600.png
ribgraph_mean_time_day2nightnotstim2_fracboutoverinterbout_600.png
ribgraph_mean_time_day2nightnotstim2_fracboutoverinterbout_60.png
ribgraph_mean_time_day2nightnotstim2_fracconsistentinitdirectionheadingangle_3600.png
ribgraph_mean_time_day2nightnotstim2_fracconsistentinitdirectionheadingangle_600.png
ribgraph_mean_time_day2nightnotstim2_fracconsistentinitdirectionheadingangle_60.png
ribgraph_mean_time_day2nightnotstim2_interboutcenterfraction_3600.png
ribgraph_mean_time_day2nightnotstim2_interboutcenterfraction_600.png
ribgraph_mean_time_day2nightnotstim2_interboutcenterfraction_60.png
ribgraph_mean_time_day2nightnotstim2_interboutrhofraction_3600.png
ribgraph_mean_time_day2nightnotstim2_interboutrhofraction_600.png
ribgraph_mean_time_day2nightnotstim2_interboutrhofraction_60.png
ribgraph_mean_time_day2nightnotstim2_interbouttime_3600.png
ribgraph_mean_time_day2nightnotstim2_interbouttime_600.png
ribgraph_mean_time_day2nightnotstim2_interbouttime_60.png
ribgraph_mean_time_day2nightnotstim2_numberofboutsSLEEP_3600.png
ribgraph_mean_time_day2nightnotstim2_numberofboutsSLEEP_600.png
ribgraph_mean_time_day2nightnotstim2_numberofboutsSLEEP_60.png
ribgraph_mean_time_day2nightnotstim2_numberofbouts_3600.png
ribgraph_mean_time_day2nightnotstim2_numberofbouts_600.png
ribgraph_mean_time_day2nightnotstim2_numberofbouts_60.png
ribgraph_mean_time_day2nightnotstim2_wakingactive_1over3600.png
ribgraph_mean_time_day2nightnotstim3_active_1over3600.png
ribgraph_mean_time_day2nightnotstim3_active_1over60.png
ribgraph_mean_time_day2nightnotstim3_active_60over3600.png
ribgraph_mean_time_day2nightnotstim3_active_60over600.png
ribgraph_mean_time_day2nightnotstim3_boutaveangvelocity_3600.png
ribgraph_mean_time_day2nightnotstim3_boutaveangvelocity_600.png
ribgraph_mean_time_day2nightnotstim3_boutaveangvelocity_60.png
ribgraph_mean_time_day2nightnotstim3_boutcenterfraction_3600.png
ribgraph_mean_time_day2nightnotstim3_boutcenterfraction_600.png
ribgraph_mean_time_day2nightnotstim3_boutcenterfraction_60.png
ribgraph_mean_time_day2nightnotstim3_boutcumulativemovement_3600.png
ribgraph_mean_time_day2nightnotstim3_boutcumulativemovement_600.png
ribgraph_mean_time_day2nightnotstim3_boutcumulativemovement_60.png
ribgraph_mean_time_day2nightnotstim3_boutdisplacement_3600.png
ribgraph_mean_time_day2nightnotstim3_boutdisplacement_600.png
ribgraph_mean_time_day2nightnotstim3_boutdisplacement_60.png
ribgraph_mean_time_day2nightnotstim3_boutpeakangvelocity_3600.png
ribgraph_mean_time_day2nightnotstim3_boutpeakangvelocity_600.png
ribgraph_mean_time_day2nightnotstim3_boutpeakangvelocity_60.png
ribgraph_mean_time_day2nightnotstim3_boutrevolutions_3600.png
ribgraph_mean_time_day2nightnotstim3_boutrevolutions_600.png
ribgraph_mean_time_day2nightnotstim3_boutrevolutions_60.png
ribgraph_mean_time_day2nightnotstim3_boutrhofraction_3600.png
ribgraph_mean_time_day2nightnotstim3_boutrhofraction_600.png
ribgraph_mean_time_day2nightnotstim3_boutrhofraction_60.png
ribgraph_mean_time_day2nightnotstim3_boutseizurecount_3600.png
ribgraph_mean_time_day2nightnotstim3_boutseizurecount_600.png
ribgraph_mean_time_day2nightnotstim3_boutseizurecount_60.png
ribgraph_mean_time_day2nightnotstim3_boutspeed_3600.png
ribgraph_mean_time_day2nightnotstim3_boutspeed_600.png
ribgraph_mean_time_day2nightnotstim3_boutspeed_60.png
ribgraph_mean_time_day2nightnotstim3_boutsumabsheadingangle_3600.png
ribgraph_mean_time_day2nightnotstim3_boutsumabsheadingangle_600.png
ribgraph_mean_time_day2nightnotstim3_boutsumabsheadingangle_60.png
ribgraph_mean_time_day2nightnotstim3_boutsumheadingangle_3600.png
ribgraph_mean_time_day2nightnotstim3_boutsumheadingangle_600.png
ribgraph_mean_time_day2nightnotstim3_boutsumheadingangle_60.png
ribgraph_mean_time_day2nightnotstim3_bouttime_3600.png
ribgraph_mean_time_day2nightnotstim3_bouttime_600.png
ribgraph_mean_time_day2nightnotstim3_bouttime_60.png
ribgraph_mean_time_day2nightnotstim3_boutvelocity_3600.png
ribgraph_mean_time_day2nightnotstim3_boutvelocity_600.png
ribgraph_mean_time_day2nightnotstim3_boutvelocity_60.png
ribgraph_mean_time_day2nightnotstim3_dpix_boutcumulativemovement_3600.png
ribgraph_mean_time_day2nightnotstim3_dpix_boutcumulativemovement_600.png
ribgraph_mean_time_day2nightnotstim3_dpix_boutcumulativemovement_60.png
ribgraph_mean_time_day2nightnotstim3_dpix_boutseizurecount_3600.png
ribgraph_mean_time_day2nightnotstim3_dpix_boutseizurecount_600.png
ribgraph_mean_time_day2nightnotstim3_dpix_boutseizurecount_60.png
ribgraph_mean_time_day2nightnotstim3_dpix_boutspeed_3600.png
ribgraph_mean_time_day2nightnotstim3_dpix_boutspeed_600.png
ribgraph_mean_time_day2nightnotstim3_dpix_boutspeed_60.png
ribgraph_mean_time_day2nightnotstim3_dpix_bouttime_3600.png
ribgraph_mean_time_day2nightnotstim3_dpix_bouttime_600.png
ribgraph_mean_time_day2nightnotstim3_dpix_bouttime_60.png
ribgraph_mean_time_day2nightnotstim3_dpix_fracboutoverinterbout_3600.png
ribgraph_mean_time_day2nightnotstim3_dpix_fracboutoverinterbout_600.png
ribgraph_mean_time_day2nightnotstim3_dpix_fracboutoverinterbout_60.png
ribgraph_mean_time_day2nightnotstim3_dpix_interbouttime_3600.png
ribgraph_mean_time_day2nightnotstim3_dpix_interbouttime_600.png
ribgraph_mean_time_day2nightnotstim3_dpix_interbouttime_60.png
ribgraph_mean_time_day2nightnotstim3_dpix_numberofboutsSLEEP_3600.png
ribgraph_mean_time_day2nightnotstim3_dpix_numberofboutsSLEEP_600.png
ribgraph_mean_time_day2nightnotstim3_dpix_numberofboutsSLEEP_60.png
ribgraph_mean_time_day2nightnotstim3_dpix_numberofbouts_3600.png
ribgraph_mean_time_day2nightnotstim3_dpix_numberofbouts_600.png
ribgraph_mean_time_day2nightnotstim3_dpix_numberofbouts_60.png
ribgraph_mean_time_day2nightnotstim3_dpix_wakingactive_1over3600.png
ribgraph_mean_time_day2nightnotstim3_fracboutoverinterbout_3600.png
ribgraph_mean_time_day2nightnotstim3_fracboutoverinterbout_600.png
ribgraph_mean_time_day2nightnotstim3_fracboutoverinterbout_60.png
ribgraph_mean_time_day2nightnotstim3_fracconsistentinitdirectionheadingangle_3600.png
ribgraph_mean_time_day2nightnotstim3_fracconsistentinitdirectionheadingangle_600.png
ribgraph_mean_time_day2nightnotstim3_fracconsistentinitdirectionheadingangle_60.png
ribgraph_mean_time_day2nightnotstim3_interboutcenterfraction_3600.png
ribgraph_mean_time_day2nightnotstim3_interboutcenterfraction_600.png
ribgraph_mean_time_day2nightnotstim3_interboutcenterfraction_60.png
ribgraph_mean_time_day2nightnotstim3_interboutrhofraction_3600.png
ribgraph_mean_time_day2nightnotstim3_interboutrhofraction_600.png
ribgraph_mean_time_day2nightnotstim3_interboutrhofraction_60.png
ribgraph_mean_time_day2nightnotstim3_interbouttime_3600.png
ribgraph_mean_time_day2nightnotstim3_interbouttime_600.png
ribgraph_mean_time_day2nightnotstim3_interbouttime_60.png
ribgraph_mean_time_day2nightnotstim3_numberofboutsSLEEP_3600.png
ribgraph_mean_time_day2nightnotstim3_numberofboutsSLEEP_600.png
ribgraph_mean_time_day2nightnotstim3_numberofboutsSLEEP_60.png
ribgraph_mean_time_day2nightnotstim3_numberofbouts_3600.png
ribgraph_mean_time_day2nightnotstim3_numberofbouts_600.png
ribgraph_mean_time_day2nightnotstim3_numberofbouts_60.png
ribgraph_mean_time_day2nightnotstim3_wakingactive_1over3600.png
ribgraph_mean_time_day2nightppi_active_1over3600.png
ribgraph_mean_time_day2nightppi_active_1over60.png
ribgraph_mean_time_day2nightppi_active_60over3600.png
ribgraph_mean_time_day2nightppi_active_60over600.png
ribgraph_mean_time_day2nightppi_boutaveangvelocity_3600.png
ribgraph_mean_time_day2nightppi_boutaveangvelocity_600.png
ribgraph_mean_time_day2nightppi_boutaveangvelocity_60.png
ribgraph_mean_time_day2nightppi_boutcenterfraction_3600.png
ribgraph_mean_time_day2nightppi_boutcenterfraction_600.png
ribgraph_mean_time_day2nightppi_boutcenterfraction_60.png
ribgraph_mean_time_day2nightppi_boutcumulativemovement_3600.png
ribgraph_mean_time_day2nightppi_boutcumulativemovement_600.png
ribgraph_mean_time_day2nightppi_boutcumulativemovement_60.png
ribgraph_mean_time_day2nightppi_boutdisplacement_3600.png
ribgraph_mean_time_day2nightppi_boutdisplacement_600.png
ribgraph_mean_time_day2nightppi_boutdisplacement_60.png
ribgraph_mean_time_day2nightppi_boutpeakangvelocity_3600.png
ribgraph_mean_time_day2nightppi_boutpeakangvelocity_600.png
ribgraph_mean_time_day2nightppi_boutpeakangvelocity_60.png
ribgraph_mean_time_day2nightppi_boutrevolutions_3600.png
ribgraph_mean_time_day2nightppi_boutrevolutions_600.png
ribgraph_mean_time_day2nightppi_boutrevolutions_60.png
ribgraph_mean_time_day2nightppi_boutrhofraction_3600.png
ribgraph_mean_time_day2nightppi_boutrhofraction_600.png
ribgraph_mean_time_day2nightppi_boutrhofraction_60.png
ribgraph_mean_time_day2nightppi_boutseizurecount_3600.png
ribgraph_mean_time_day2nightppi_boutseizurecount_600.png
ribgraph_mean_time_day2nightppi_boutseizurecount_60.png
ribgraph_mean_time_day2nightppi_boutspeed_3600.png
ribgraph_mean_time_day2nightppi_boutspeed_600.png
ribgraph_mean_time_day2nightppi_boutspeed_60.png
ribgraph_mean_time_day2nightppi_boutsumabsheadingangle_3600.png
ribgraph_mean_time_day2nightppi_boutsumabsheadingangle_600.png
ribgraph_mean_time_day2nightppi_boutsumabsheadingangle_60.png
ribgraph_mean_time_day2nightppi_boutsumheadingangle_3600.png
ribgraph_mean_time_day2nightppi_boutsumheadingangle_600.png
ribgraph_mean_time_day2nightppi_boutsumheadingangle_60.png
ribgraph_mean_time_day2nightppi_bouttime_3600.png
ribgraph_mean_time_day2nightppi_bouttime_600.png
ribgraph_mean_time_day2nightppi_bouttime_60.png
ribgraph_mean_time_day2nightppi_boutvelocity_3600.png
ribgraph_mean_time_day2nightppi_boutvelocity_600.png
ribgraph_mean_time_day2nightppi_boutvelocity_60.png
ribgraph_mean_time_day2nightppi_dpix_boutcumulativemovement_3600.png
ribgraph_mean_time_day2nightppi_dpix_boutcumulativemovement_600.png
ribgraph_mean_time_day2nightppi_dpix_boutcumulativemovement_60.png
ribgraph_mean_time_day2nightppi_dpix_boutseizurecount_3600.png
ribgraph_mean_time_day2nightppi_dpix_boutseizurecount_600.png
ribgraph_mean_time_day2nightppi_dpix_boutseizurecount_60.png
ribgraph_mean_time_day2nightppi_dpix_boutspeed_3600.png
ribgraph_mean_time_day2nightppi_dpix_boutspeed_600.png
ribgraph_mean_time_day2nightppi_dpix_boutspeed_60.png
ribgraph_mean_time_day2nightppi_dpix_bouttime_3600.png
ribgraph_mean_time_day2nightppi_dpix_bouttime_600.png
ribgraph_mean_time_day2nightppi_dpix_bouttime_60.png
ribgraph_mean_time_day2nightppi_dpix_fracboutoverinterbout_3600.png
ribgraph_mean_time_day2nightppi_dpix_fracboutoverinterbout_600.png
ribgraph_mean_time_day2nightppi_dpix_fracboutoverinterbout_60.png
ribgraph_mean_time_day2nightppi_dpix_interbouttime_3600.png
ribgraph_mean_time_day2nightppi_dpix_interbouttime_600.png
ribgraph_mean_time_day2nightppi_dpix_interbouttime_60.png
ribgraph_mean_time_day2nightppi_dpix_numberofboutsSLEEP_3600.png
ribgraph_mean_time_day2nightppi_dpix_numberofboutsSLEEP_600.png
ribgraph_mean_time_day2nightppi_dpix_numberofboutsSLEEP_60.png
ribgraph_mean_time_day2nightppi_dpix_numberofbouts_3600.png
ribgraph_mean_time_day2nightppi_dpix_numberofbouts_600.png
ribgraph_mean_time_day2nightppi_dpix_numberofbouts_60.png
ribgraph_mean_time_day2nightppi_dpix_wakingactive_1over3600.png
ribgraph_mean_time_day2nightppi_fracboutoverinterbout_3600.png
ribgraph_mean_time_day2nightppi_fracboutoverinterbout_600.png
ribgraph_mean_time_day2nightppi_fracboutoverinterbout_60.png
ribgraph_mean_time_day2nightppi_fracconsistentinitdirectionheadingangle_3600.png
ribgraph_mean_time_day2nightppi_fracconsistentinitdirectionheadingangle_600.png
ribgraph_mean_time_day2nightppi_fracconsistentinitdirectionheadingangle_60.png
ribgraph_mean_time_day2nightppi_interboutcenterfraction_3600.png
ribgraph_mean_time_day2nightppi_interboutcenterfraction_600.png
ribgraph_mean_time_day2nightppi_interboutcenterfraction_60.png
ribgraph_mean_time_day2nightppi_interboutrhofraction_3600.png
ribgraph_mean_time_day2nightppi_interboutrhofraction_600.png
ribgraph_mean_time_day2nightppi_interboutrhofraction_60.png
ribgraph_mean_time_day2nightppi_interbouttime_3600.png
ribgraph_mean_time_day2nightppi_interbouttime_600.png
ribgraph_mean_time_day2nightppi_interbouttime_60.png
ribgraph_mean_time_day2nightppi_numberofboutsSLEEP_3600.png
ribgraph_mean_time_day2nightppi_numberofboutsSLEEP_600.png
ribgraph_mean_time_day2nightppi_numberofboutsSLEEP_60.png
ribgraph_mean_time_day2nightppi_numberofbouts_3600.png
ribgraph_mean_time_day2nightppi_numberofbouts_600.png
ribgraph_mean_time_day2nightppi_numberofbouts_60.png
ribgraph_mean_time_day2nightppi_wakingactive_1over3600.png
ribgraph_mean_time_day2nightransition_active_1over3600.png
ribgraph_mean_time_day2nightransition_active_1over60.png
ribgraph_mean_time_day2nightransition_active_60over3600.png
ribgraph_mean_time_day2nightransition_active_60over600.png
ribgraph_mean_time_day2nightransition_boutaveangvelocity_3600.png
ribgraph_mean_time_day2nightransition_boutaveangvelocity_600.png
ribgraph_mean_time_day2nightransition_boutaveangvelocity_60.png
ribgraph_mean_time_day2nightransition_boutcenterfraction_3600.png
ribgraph_mean_time_day2nightransition_boutcenterfraction_600.png
ribgraph_mean_time_day2nightransition_boutcenterfraction_60.png
ribgraph_mean_time_day2nightransition_boutcumulativemovement_3600.png
ribgraph_mean_time_day2nightransition_boutcumulativemovement_600.png
ribgraph_mean_time_day2nightransition_boutcumulativemovement_60.png
ribgraph_mean_time_day2nightransition_boutdisplacement_3600.png
ribgraph_mean_time_day2nightransition_boutdisplacement_600.png
ribgraph_mean_time_day2nightransition_boutdisplacement_60.png
ribgraph_mean_time_day2nightransition_boutpeakangvelocity_3600.png
ribgraph_mean_time_day2nightransition_boutpeakangvelocity_600.png
ribgraph_mean_time_day2nightransition_boutpeakangvelocity_60.png
ribgraph_mean_time_day2nightransition_boutrevolutions_3600.png
ribgraph_mean_time_day2nightransition_boutrevolutions_600.png
ribgraph_mean_time_day2nightransition_boutrevolutions_60.png
ribgraph_mean_time_day2nightransition_boutrhofraction_3600.png
ribgraph_mean_time_day2nightransition_boutrhofraction_600.png
ribgraph_mean_time_day2nightransition_boutrhofraction_60.png
ribgraph_mean_time_day2nightransition_boutseizurecount_3600.png
ribgraph_mean_time_day2nightransition_boutseizurecount_600.png
ribgraph_mean_time_day2nightransition_boutseizurecount_60.png
ribgraph_mean_time_day2nightransition_boutspeed_3600.png
ribgraph_mean_time_day2nightransition_boutspeed_600.png
ribgraph_mean_time_day2nightransition_boutspeed_60.png
ribgraph_mean_time_day2nightransition_boutsumabsheadingangle_3600.png
ribgraph_mean_time_day2nightransition_boutsumabsheadingangle_600.png
ribgraph_mean_time_day2nightransition_boutsumabsheadingangle_60.png
ribgraph_mean_time_day2nightransition_boutsumheadingangle_3600.png
ribgraph_mean_time_day2nightransition_boutsumheadingangle_600.png
ribgraph_mean_time_day2nightransition_boutsumheadingangle_60.png
ribgraph_mean_time_day2nightransition_bouttime_3600.png
ribgraph_mean_time_day2nightransition_bouttime_600.png
ribgraph_mean_time_day2nightransition_bouttime_60.png
ribgraph_mean_time_day2nightransition_boutvelocity_3600.png
ribgraph_mean_time_day2nightransition_boutvelocity_600.png
ribgraph_mean_time_day2nightransition_boutvelocity_60.png
ribgraph_mean_time_day2nightransition_dpix_boutcumulativemovement_3600.png
ribgraph_mean_time_day2nightransition_dpix_boutcumulativemovement_600.png
ribgraph_mean_time_day2nightransition_dpix_boutcumulativemovement_60.png
ribgraph_mean_time_day2nightransition_dpix_boutseizurecount_3600.png
ribgraph_mean_time_day2nightransition_dpix_boutseizurecount_600.png
ribgraph_mean_time_day2nightransition_dpix_boutseizurecount_60.png
ribgraph_mean_time_day2nightransition_dpix_boutspeed_3600.png
ribgraph_mean_time_day2nightransition_dpix_boutspeed_600.png
ribgraph_mean_time_day2nightransition_dpix_boutspeed_60.png
ribgraph_mean_time_day2nightransition_dpix_bouttime_3600.png
ribgraph_mean_time_day2nightransition_dpix_bouttime_600.png
ribgraph_mean_time_day2nightransition_dpix_bouttime_60.png
ribgraph_mean_time_day2nightransition_dpix_fracboutoverinterbout_3600.png
ribgraph_mean_time_day2nightransition_dpix_fracboutoverinterbout_600.png
ribgraph_mean_time_day2nightransition_dpix_fracboutoverinterbout_60.png
ribgraph_mean_time_day2nightransition_dpix_interbouttime_3600.png
ribgraph_mean_time_day2nightransition_dpix_interbouttime_600.png
ribgraph_mean_time_day2nightransition_dpix_interbouttime_60.png
ribgraph_mean_time_day2nightransition_dpix_numberofboutsSLEEP_3600.png
ribgraph_mean_time_day2nightransition_dpix_numberofboutsSLEEP_600.png
ribgraph_mean_time_day2nightransition_dpix_numberofboutsSLEEP_60.png
ribgraph_mean_time_day2nightransition_dpix_numberofbouts_3600.png
ribgraph_mean_time_day2nightransition_dpix_numberofbouts_600.png
ribgraph_mean_time_day2nightransition_dpix_numberofbouts_60.png
ribgraph_mean_time_day2nightransition_dpix_wakingactive_1over3600.png
ribgraph_mean_time_day2nightransition_fracboutoverinterbout_3600.png
ribgraph_mean_time_day2nightransition_fracboutoverinterbout_600.png
ribgraph_mean_time_day2nightransition_fracboutoverinterbout_60.png
ribgraph_mean_time_day2nightransition_fracconsistentinitdirectionheadingangle_3600.png
ribgraph_mean_time_day2nightransition_fracconsistentinitdirectionheadingangle_600.png
ribgraph_mean_time_day2nightransition_fracconsistentinitdirectionheadingangle_60.png
ribgraph_mean_time_day2nightransition_interboutcenterfraction_3600.png
ribgraph_mean_time_day2nightransition_interboutcenterfraction_600.png
ribgraph_mean_time_day2nightransition_interboutcenterfraction_60.png
ribgraph_mean_time_day2nightransition_interboutrhofraction_3600.png
ribgraph_mean_time_day2nightransition_interboutrhofraction_600.png
ribgraph_mean_time_day2nightransition_interboutrhofraction_60.png
ribgraph_mean_time_day2nightransition_interbouttime_3600.png
ribgraph_mean_time_day2nightransition_interbouttime_600.png
ribgraph_mean_time_day2nightransition_interbouttime_60.png
ribgraph_mean_time_day2nightransition_numberofboutsSLEEP_3600.png
ribgraph_mean_time_day2nightransition_numberofboutsSLEEP_600.png
ribgraph_mean_time_day2nightransition_numberofboutsSLEEP_60.png
ribgraph_mean_time_day2nightransition_numberofbouts_3600.png
ribgraph_mean_time_day2nightransition_numberofbouts_600.png
ribgraph_mean_time_day2nightransition_numberofbouts_60.png
ribgraph_mean_time_day2nightransition_wakingactive_1over3600.png
ribgraph_mean_time_day3heatshock_active_1over3600.png
ribgraph_mean_time_day3heatshock_active_1over60.png
ribgraph_mean_time_day3heatshock_active_60over3600.png
ribgraph_mean_time_day3heatshock_active_60over600.png
ribgraph_mean_time_day3heatshock_boutaveangvelocity_3600.png
ribgraph_mean_time_day3heatshock_boutaveangvelocity_600.png
ribgraph_mean_time_day3heatshock_boutaveangvelocity_60.png
ribgraph_mean_time_day3heatshock_boutcenterfraction_3600.png
ribgraph_mean_time_day3heatshock_boutcenterfraction_600.png
ribgraph_mean_time_day3heatshock_boutcenterfraction_60.png
ribgraph_mean_time_day3heatshock_boutcumulativemovement_3600.png
ribgraph_mean_time_day3heatshock_boutcumulativemovement_600.png
ribgraph_mean_time_day3heatshock_boutcumulativemovement_60.png
ribgraph_mean_time_day3heatshock_boutdisplacement_3600.png
ribgraph_mean_time_day3heatshock_boutdisplacement_600.png
ribgraph_mean_time_day3heatshock_boutdisplacement_60.png
[truncated: 1,320 more rows]
