# Supplementary material for: A Customizable Low-Cost System for Massively Parallel Zebrafish Behavioral Phenotyping
Source: Front Behav Neurosci. 2021 Jan 18;14:606900. doi: 10.3389/fnbeh.2020.606900 (PMC7847893; doi:10.3389/fnbeh.2020.606900)
Supplement: Supplementary file 4 [file Data_Sheet_3.zip › Software/Python/behavior_environment.yml]

name: behavior_env
dependencies:
  - python >= 3.7
  - pip
  - numpy
  - matplotlib
  - scipy
  - pip:
    - PyQt5
    - pillow
    - opencv-python
