# Supplementary material for: A Customizable Low-Cost System for Massively Parallel Zebrafish Behavioral Phenotyping
Source: Front Behav Neurosci. 2021 Jan 18;14:606900. doi: 10.3389/fnbeh.2020.606900 (PMC7847893; doi:10.3389/fnbeh.2020.606900)
Supplement: Supplementary file 4 [file Data_Sheet_3.zip › Software/Python/ProcessMotion/ProcessedData.py]

#!/usr/bin/python

# Processed data object, with access to binned_time((tuple that can be 2 or 1)), data itself, name, and then will add the graphing parameters to it (x-axis, y-axis), high-speed or slow-speed (default)
class ProcessedData:

	def __init__(self, name, binned_data, time_bin, event_type=""):

		self.name = name # string
		self.binned_data = binned_data # list
		self.time_bin = time_bin # tuple with one or two elements
		self.event_type = event_type
		self.slow_speed = (event_type == "") # Should give True if this is a high-speed event
